# Supplementary material for: SIRT4 Promotes Pancreatic Cancer Stemness by Enhancing Histone Lactylation and Epigenetic Reprogramming Stimulated by Calcium Signaling
Source: Adv Sci (Weinh). 2025 Apr 29;12(20):2412553. doi: 10.1002/advs.202412553 (PMC12120773; doi:10.1002/advs.202412553)
Supplement: Supplementary file 2 — Supporting Table [file ADVS-12-2412553-s004.xlsx]

## Sheet: supplementary table 7
Supplementary table 7. The list of differentially expressed genes from RNA-seq data in MIA PaCa-2 cells expressing ENO1-K358R vs ENO1-K358Q mutant
Upregulated genes in ENO1-K358R vs ENO1-K358Q mutant
Gene Name	log2(Fold Change)	p value
CTC-344H19.4	5.30369	0.000600328
RP11-492E3.2	5.12155	0.00122101
RP11-441F2.5	5.02811	0.00165951
CD4	4.78034	0.0036732
RNASEK-C17orf49	4.55339	0.00974178
SP7	4.46725	0.010113
NELL2	4.44684	0.00248777
RNU2-17P	4.36	0.0145785
RP11-107N15.1	4.33246	0.0151167
HMGB1P11	4.3181	0.0166418
RP11-96D1.3	4.26038	0.0231398
KCNT1	4.25976	0.00498722
AC068831.15	4.23306	0.0311508
RAD21-AS1	4.18576	0.0244542
BSPRY	4.18576	0.0244542
PSG5	4.18447	0.0228985
RP11-389C8.1	4.10388	0.0425508
RP11-120K24.3	4.08731	0.0324494
GS1-120K12.4	4.08623	0.0432597
RP11-107M16.2	4.07251	0.0444915
TAB3-AS2	4.06992	0.0307829
USHBP1	4.06915	0.0308347
AL359091.2	4.03549	0.0332092
UBE2V1P1	4.02036	0.0428348
PPP1R1A	4.01763	0.0376826
SNORA40	4.01665	0.039389
AC053503.4	3.99449	0.0106264
RP11-223I10.1	3.95692	0.0151844
PLXNA4	3.94609	0.0128753
C6orf201	3.909	0.047622
RP11-505E24.2	3.90726	0.0477867
PNMA6D	3.88871	0.0464106
CTD-3064H18.2	3.88793	0.0496774
AF001548.6	3.87022	0.0482041
RNU6-103P	3.86931	0.0492996
CTD-2541J13.2	3.86931	0.0492996
ITIH4	3.8085	0.0178084
SNX29P2	3.76417	0.0220379
RP11-503P10.1	3.74183	0.0211426
LINGO3	3.71976	0.0241195
AC007092.1	3.70864	0.0256949
RP11-247I13.3	3.63938	0.0311478
TPTE2P5	3.62762	0.0321546
AC144831.1	3.61993	0.00676656
MMP21	3.60725	0.0301092
OVOL2	3.58133	0.00807154
TBX4	3.54222	0.000304435
CTD-2517M14.5	3.53197	0.0393953
RP11-290L1.7	3.38509	0.0474958
LINC00637	3.38509	0.0473845
Y_RNA	3.3721	0.0492639
CTD-3193K9.4	3.3715	0.0485956
ADAMTS6	3.25183	0.019727
TMPRSS2	3.23134	0.00592971
MAGED4	3.22498	0.00213142
NTF4	3.1373	0.0275461
RP11-893F2.13	3.12148	0.0316131
C1orf228	3.1047	0.0345897
ATOH1	3.05673	0.0359412
MAPK4	3.04324	0.000114307
Y_RNA	3.02865	0.0335577
GRIN3B	3.00162	0.0001425
SHPK	3.00117	0.0370463
CTD-3064M3.7	2.99054	0.0158053
FAM83C-AS1	2.98185	0.0449041
RP11-127I20.7	2.94858	0.0420886
CTC-523E23.8	2.9397	0.0431148
IGDCC4	2.88836	3.58e-05
RSAD2	2.87378	0.00223836
RGS11	2.83663	0.0129619
PLXNC1	2.82816	0.00707719
MST1L	2.70607	0.000827926
RP5-1071N3.1	2.70566	0.0294231
RP11-68I18.10	2.69882	0.00651812
PCOLCE-AS1	2.69727	1.73e-06
RP11-74E22.4	2.6076	0.0040072
SMC1B	2.60683	0.0155425
LINC01058	2.60635	0.0167492
CCDC166	2.5987	0.0124533
HLA-DQB1	2.5952	0.0423914
AL354718.1	2.53353	0.0463728
CPAMD8	2.50931	4.65e-06
ABHD1	2.49312	0.000182843
PSD2	2.48575	0.00315075
DPRXP4	2.48477	0.0323685
PNCK	2.44056	0.00239815
IZUMO4	2.41396	0.0214578
FAM90A1	2.41212	0.0293575
SERPINA5	2.40637	0.0340991
RP11-646I6.6	2.39693	0.0485382
RP11-134P9.1	2.37907	0.0385025
BMF	2.35148	2.49e-08
RP5-1021I20.1	2.34984	0.0191664
AC018804.6	2.34315	0.0137622
MYO15B	2.31929	7.77e-05
PDZD2	2.31166	0.00173751
SPTB	2.30353	0.0165006
TJP3	2.30225	1.17e-06
MLLT4-AS1	2.30166	0.0236789
AP006621.8	2.30161	0.0280063
EDNRA	2.26911	0.0166171
RP11-339B21.8	2.26844	0.0305588
CTD-3234P18.2	2.25692	0.0481028
RN7SL219P	2.24854	0.0355286
RP1-313I6.12	2.21234	0.0146251
NKPD1	2.21184	0.0076625
MYH7B	2.20657	0.0124269
CTD-2514K5.2	2.19961	0.0105742
DGCR9	2.17571	0.0277721
HOGA1	2.16941	0.0430302
SPATA18	2.16336	0.00536735
FER1L4	2.15337	1e-39
ACVRL1	2.14763	0.00220551
MICE	2.13512	0.0494707
TMEM45A	2.11633	0.00402321
SYT12	2.11585	0.0161322
SMOC2	2.11453	0.00263063
GOLGA8UP	2.10514	0.0470146
S100A1	2.1021	0.000821015
RPS2P6	2.09983	0.0209314
RP11-396C23.4	2.09854	0.0340567
RP11-849F2.7	2.09692	0.0468818
BST2	2.09543	5.76e-12
HR	2.09362	0.0240835
CTB-36H16.2	2.09034	0.010543
SLC4A5	2.08933	0.00561507
GAL3ST4	2.08209	0.0308237
RTDR1	2.06533	0.0430595
AC105020.1	2.05885	0.000505334
RP11-933H2.4	2.058	0.0446016
PCDHGB3	2.05296	0.0248105
QPRT	2.05019	3.17e-06
ITGB4	2.0471	4.97e-10
LRG1	2.04345	0.0167433
RARRES3	2.03569	0.000266311
CDC42BPG	2.03399	0.00695444
RP11-626G11.4	2.02367	0.0157315
CMPK2	2.02274	0.0391393
HS6ST1P1	2.01301	0.0428215
DBH-AS1	2.00189	0.0388514
RP5-940J5.3	2.00019	0.0365826
SCGB1B2P	1.99978	0.0495322
LINC00173	1.99942	0.00158479
PYROXD2	1.99165	0.00704598
ABCG1	1.98455	1.89e-21
AC022154.7	1.97833	0.0285776
RP11-45P15.4	1.96127	0.0318401
RP11-421M1.8	1.95623	0.0108789
CTC-523E23.11	1.9519	1.69e-05
LTB	1.93463	4.87e-06
RIMBP3	1.93168	0.0143423
CTC-523E23.4	1.90635	0.00378062
CHST1	1.88781	0.00106983
WNT10A	1.88105	0.024901
RAB26	1.87379	2.07e-06
MFSD4	1.86158	0.0143791
RP11-982M15.8	1.85624	0.021618
KLHDC9	1.84239	3.32e-07
CTC-523E23.1	1.83963	0.00217207
UPK3B	1.82216	1.67e-07
RP1-168L15.5	1.81886	0.00526183
AZU1	1.81146	0.000582017
RP11-452L6.1	1.80898	1.03e-06
NFAM1	1.79178	0.0423861
SERPINF1	1.78671	1.08e-05
RLN2	1.78447	0.012396
ZNF709	1.77372	0.0423854
JSRP1	1.77187	0.0253403
REPS2	1.76269	0.0279777
ROR2	1.76198	0.00761182
LRRC56	1.75967	0.0125285
COL5A1	1.75635	5.26e-13
BHMT2	1.75484	0.0349046
CTD-2521M24.9	1.75416	0.0246999
CDC42EP5	1.748	0.00957689
RP11-98G7.1	1.73323	0.00745774
PCDHGB7	1.72869	8.04e-05
JMJD1C-AS1	1.7226	0.0189878
AL133458.1	1.71871	0.0102618
ATP6V1B1	1.71366	0.000109317
ANG	1.70849	0.00104824
C1orf204	1.69996	0.0240028
OASL	1.69568	0.00011071
AC127904.2	1.69334	0.0316812
DNM1P46	1.68957	0.021469
RP11-429J17.4	1.68877	0.0171446
MIR3125	1.67966	0.0497562
C4orf47	1.67963	0.0209401
RP11-307C12.12	1.67721	0.00125918
ANXA9	1.67659	0.00443055
ZNF322P1	1.67418	0.0193092
ALDH1L1	1.66919	0.00414882
RP11-46J23.1	1.662	0.0150769
SRGAP3	1.65939	0.000120205
DENND6B	1.65843	1.67e-06
AL137059.1	1.65806	0.0456623
RP11-610P16.1	1.65675	0.0192564
AC006024.4	1.65627	0.0381434
RP11-77K12.5	1.65327	0.0256954
SPEG	1.65266	5.41e-09
SLC17A7	1.64638	0.00155594
DNM1	1.642	1.06e-11
FAM209A	1.64028	0.0310165
HMGB3P22	1.63396	0.0457968
FAM66A	1.63314	0.0422542
HLA-F-AS1	1.63196	0.00965881
AFAP1L2	1.63196	4.24e-05
CTD-3193O13.9	1.61171	0.000445059
RASGRP2	1.60047	0.0053996
RP11-343H19.1	1.59906	0.0498296
AC005329.7	1.59753	0.00564637
LDHD	1.59142	4.33e-08
AC005220.3	1.58826	1.8e-05
ELFN2	1.58383	2.59e-06
RP5-1092A3.4	1.57932	7.2e-08
SEMA3B	1.56899	5.22e-06
TCP11L2	1.55886	1.3e-05
MAML3	1.55755	0.000227875
AC002117.1	1.55658	0.00166954
RP11-432J24.6	1.55415	0.00350926
KIF5A	1.55367	0.000249921
PIK3IP1	1.55246	0.00313926
NOVA2	1.55228	9.7e-25
PRODH	1.54966	0.00892739
FLT1	1.54908	0.00196854
RP11-799D4.4	1.54558	0.0340736
LINC00618	1.5444	0.0361418
ARL17B	1.54288	0.0227874
PCDHA4	1.5392	2.39e-05
KNDC1	1.53756	3.21e-14
FXYD6	1.53694	1.7e-08
C1orf145	1.51526	0.000120168
TSPAN7	1.51492	0.0199828
CACTIN-AS1	1.51394	0.0407737
TSPAN10	1.50188	0.00370107
RIMKLA	1.50109	0.000271956
KB-318B8.7	1.50028	0.000791237
RP11-122M14.1	1.49897	0.0217442
PTGIS	1.49871	0.011672
FBLN7	1.49656	0.0201397
SARDH	1.49633	0.027203
AP001468.1	1.49585	0.0234166
SLITRK3	1.49257	0.0027296
RP4-781K5.8	1.48759	0.000190627
RP11-293M10.6	1.48618	0.042445
OAS1	1.47647	0.00223136
HMCN1	1.47536	4.97e-06
SYT17	1.46699	0.0328966
MRAP2	1.46664	0.00817974
ABCC6P1	1.46157	0.00960539
PARK2	1.45734	0.000894443
VMAC	1.45257	0.000198633
COL1A1	1.45241	0.00369328
CD40	1.45184	0.0281875
CTD-2206N4.4	1.45179	0.0126878
SECTM1	1.44937	3.88e-09
PALM2	1.44873	0.0092521
FSCN2	1.44285	0.00148303
UPK1A	1.44057	0.00622848
CES3	1.43852	5.24e-08
PKNOX2	1.43441	0.000241487
NOXRED1	1.42928	0.0118649
RP4-800G7.2	1.42849	0.00480482
ST6GALNAC2	1.42842	0.000751801
CTD-2020K17.3	1.42832	0.00613045
NPHS1	1.42782	6.5e-06
SCNN1A	1.42763	9.17e-14
CD99P1	1.42572	0.0136447
JAM2	1.4254	3.22e-08
RP13-766D20.2	1.42409	0.00932266
GDF3	1.41998	0.0344867
SLC1A1	1.41936	3.67e-05
RP11-242C19.2	1.41807	0.0446479
PNMA2	1.4173	6.12e-20
OPRL1	1.41647	4.56e-06
LINC00482	1.40874	0.00145701
AC005618.6	1.40715	0.00408765
CCDC180	1.40448	0.0357632
AMT	1.38978	1.02e-05
CTB-131K11.1	1.38713	0.00438342
KCNJ4	1.37976	0.000394417
TMEM9B-AS1	1.37875	0.00908577
PCSK4	1.37663	1.06e-05
PPFIA4	1.37517	1.89e-13
UBA7	1.36637	0.00676695
KIAA1257	1.36631	0.0357455
EPB41L4A	1.36259	0.0378614
SPERT	1.35982	0.0119378
FBXO15	1.35948	0.00450865
HID1	1.35569	1.39e-07
OSCAR	1.3523	0.00352829
MUC1	1.35224	8.95e-18
PARP10	1.34462	4.98e-05
CNFN	1.34444	0.0122575
BDNF-AS	1.34368	0.0376357
GUCY1B2	1.3431	0.00352916
RP11-502I4.3	1.34035	0.0221477
SYNPO	1.33876	3.28e-06
EFHD1	1.33778	0.000593508
C1R	1.33754	5.09e-08
LRRC16B	1.33659	0.00062584
FRMD5	1.33619	0.0482526
MYRFL	1.33596	0.0107969
RSPO1	1.33368	0.0291156
CYP4F22	1.33326	0.0157761
SLC44A3	1.32993	0.015531
CDKN1C	1.32617	0.0130087
RFTN2	1.32601	0.0250614
EMID1	1.31786	0.0176824
NGFR	1.31503	0.000705646
RP11-449P15.2	1.31265	0.0287406
CHRNA3	1.31263	0.0434834
TMEM191A	1.31159	0.0470057
WNT2B	1.31113	2.43e-10
PLXDC1	1.31068	0.0123651
P2RX6	1.30614	4.03e-08
SLC9A3	1.30558	1.18e-08
MST1	1.30517	0.0135412
NEIL1	1.30339	2.97e-08
C16orf95	1.30104	0.017206
PDGFRL	1.29851	0.000819423
LRRN2	1.298	9.66e-08
RNF150	1.2952	0.000424098
ELF3	1.29476	0.000458184
GATA3	1.29334	0.0465226
IRF9	1.29058	0.00352402
OBSCN	1.29048	8.3e-11
NYNRIN	1.2904	6.05e-05
WDR72	1.28947	0.0381142
SESN3	1.28805	2.38e-18
RP11-275N1.1	1.28726	2.44e-05
LRP1	1.28494	8.21e-36
ABAT	1.28244	8.55e-11
RP11-326C3.11	1.28017	0.0168029
RP11-357F12.1	1.27614	0.00246634
TLE2	1.27255	2.64e-31
PDZD7	1.26967	0.0226669
RP11-290F20.1	1.26863	1.3e-08
MIR3942	1.26726	0.000420242
CDA	1.2648	0.00267906
GDF7	1.26408	0.0387918
CES5AP1	1.26311	0.00474239
SPTBN4	1.26275	0.00016638
AK7	1.26175	5.23e-05
SHC2	1.25978	1.11e-05
MYT1	1.25572	0.00621425
XK	1.25562	0.0395835
B3GNT4	1.25352	0.0261747
SEMA6C	1.25325	1.37e-11
DNAJC27-AS1	1.2494	0.0246779
DNAH3	1.24693	6.17e-05
OLFML2A	1.24288	1.26e-19
AC072062.1	1.24195	0.016817
RAB17	1.24132	5.25e-28
AATK	1.23848	4.49e-05
LRRC24	1.23506	0.0257335
7SK	1.23362	0.0214671
VWA5B2	1.23327	0.000266314
FBXO2	1.22902	2.37e-30
PIGZ	1.22887	1.59e-10
PCDHB14	1.22876	0.0153942
FTCD	1.22876	0.0130127
AC135178.1	1.22573	0.00122678
DPYSL4	1.22367	0.0190837
2024-09-04	1.2209	0.00129321
IL18R1	1.22034	8.6e-13
KBTBD3	1.21688	0.000649631
SSPO	1.21636	0.0070205
TMEM74B	1.21432	0.000360515
MEGF6	1.21103	0.00452262
PDK4	1.20698	5.07e-06
RP11-141B14.1	1.2054	0.036839
CERKL	1.2053	0.0195023
SCAND2P	1.20176	0.00145108
RP11-694I15.7	1.20173	0.00510027
KIAA1407	1.19035	3.25e-07
RP11-458F8.2	1.18794	0.0132007
TMEM59L	1.18765	6.53e-10
KIRREL2	1.18649	1.37e-13
RP1-111C20.4	1.18545	0.0448265
STON1	1.18408	7.16e-06
KCNJ11	1.18312	0.0119336
SEMA6B	1.17947	7.27e-13
GRAMD1C	1.17784	0.000121196
NOD2	1.17434	0.0110004
CYFIP2	1.17394	7.47e-14
TLE6	1.17184	2.29e-05
ANKRD20A14P	1.1698	0.0280244
TMEM200B	1.16603	0.0184615
CLIP3	1.1654	0.000296644
TTC9	1.16426	0.0134155
RP11-431K24.1	1.1614	0.00941337
RP11-314A20.2	1.15927	0.0323541
RP11-309M7.1	1.15688	0.00117725
RP11-355N15.1	1.15636	0.00580163
ADAMTS13	1.15484	9.65e-05
CCDC170	1.15408	0.00992088
ORAI3	1.15234	5.77e-08
GLI2	1.15226	4.61e-06
FGD5	1.15164	0.0360436
ISM2	1.15139	0.014724
GPM6A	1.15016	0.0137212
GPR124	1.14978	3.47e-07
ABCG4	1.14769	0.0197813
C14orf37	1.1475	0.0102635
PDIA2	1.14394	9.98e-05
RP5-1157M23.2	1.14383	0.0248006
TINCR	1.14122	2.32e-06
VWA5A	1.1375	3.88e-05
EFEMP2	1.13657	0.0154552
KCNIP2	1.13621	0.0023207
U47924.31	1.13553	0.00395774
KCNB1	1.13374	0.0351184
LPPR3	1.1337	3.21e-07
CAPS	1.13284	0.000799704
NICN1	1.13202	2.55e-08
DLX6-AS1	1.13043	0.000328835
C1QL4	1.12972	1.98e-07
JUP	1.12966	7.79e-13
PIANP	1.12651	4.7e-05
UBAC2-AS1	1.12289	0.0167827
PLXNB3	1.11976	0.00208114
RP11-600F24.7	1.11716	2.93e-08
HIST1H2AJ	1.11285	0.0157344
YPEL2	1.11005	2.24e-09
NTNG2	1.10956	0.00120425
CES4A	1.10903	0.00249112
ZNF471	1.10643	5.88e-07
TTC39A	1.10613	1.98e-10
SLC22A15	1.10586	0.00638702
CDS1	1.10343	0.0497826
SPAG4	1.10231	0.00095853
AC064875.2	1.10068	0.00359707
SYNE3	1.10055	0.0395964
YPEL3	1.10045	3.74e-09
LOH12CR2	1.09988	0.0353666
TUBB8	1.0997	0.0166534
ACBD4	1.09907	1.27e-08
AC018641.7	1.09894	0.0332202
ECHDC2	1.09811	3.57e-17
ZNF396	1.09793	0.0115079
MMP11	1.09692	2.31e-11
ALX4	1.0948	0.000456341
ZMAT1	1.09182	9.86e-06
PDE8B	1.09115	1.34e-06
DHRS3	1.08941	9.78e-10
ZDHHC11B	1.08721	0.000178186
PIP5KL1	1.08695	0.00295345
KCNH2	1.08558	1.63e-11
RP1-261D10.2	1.0854	0.0438252
CHRD	1.08392	0.000346902
ADAMTS10	1.08355	1.34e-06
CASKIN1	1.08352	4.83e-05
IFITM1	1.08332	1.37e-13
CLDN4	1.07988	3.98e-16
LDB3	1.07553	0.0357693
MST1P2	1.07477	0.0350657
FAM131B	1.07425	0.000485772
ALDOC	1.07259	0.00494775
FCHO1	1.07143	0.00054878
SLC27A1	1.07099	1.81e-12
BTBD8	1.07057	0.0324328
PAQR8	1.07004	7.77e-07
ATRNL1	1.07001	3.33e-07
HOXB5	1.06928	0.00824164
PLA2G6	1.06888	0.00013502
PLEKHG4B	1.06888	0.00135055
SLC22A17	1.06806	4.19e-07
PPP1R16B	1.06628	0.00279835
SNCB	1.06513	0.00880142
MYLK-AS1	1.06475	0.0462948
SATB1	1.06447	2.75e-05
AC141928.1	1.06244	0.0184841
RP11-680F8.1	1.06216	0.0254865
PFN4	1.06188	0.0381408
RP11-401P9.4	1.06072	0.0160387
CACNA2D2	1.05987	0.00164633
PTK7	1.05305	3.62e-23
MMRN2	1.05232	3.71e-07
RP11-38M8.1	1.05207	1.32e-12
ZNF467	1.05157	2.94e-11
STEAP2	1.05085	0.0257359
STAC2	1.05081	0.0309959
PPAPDC3	1.05042	0.0456489
HSD11B2	1.04777	0.013598
CCDC88B	1.04715	0.000133349
TP53INP1	1.04648	1.4e-08
NAPSA	1.04498	0.00319301
RP11-103G8.2	1.04394	0.0488141
SLC44A5	1.04355	4.23e-06
CGNL1	1.04163	0.0350609
HHAT	1.04072	0.0028883
PBXIP1	1.04051	1.19e-23
C5orf56	1.04025	0.000988041
RP11-32B5.1	1.03941	0.0385694
RP11-89K21.1	1.03641	0.0338655
ZFP2	1.03623	0.0106718
IL1R2	1.0353	0.000493405
ATHL1	1.03487	3.02e-09
RP3-395M20.12	1.03418	0.0101986
ST5	1.03345	1.98e-15
RP5-1139B12.2	1.03282	0.00157596
SNED1	1.03222	5.31e-06
RP11-7O14.1	1.032	2.53e-05
TMEM8B	1.02965	4.37e-07
ACSF2	1.02862	5.3e-19
LCN2	1.02807	0.013629
RP4-758J24.5	1.0274	0.0320951
ARHGEF37	1.02667	0.000132432
GPR160	1.02636	1.69e-08
FLVCR2	1.02567	0.000189413
CTD-2292P10.4	1.02442	1.13e-06
LAMA5	1.02424	2.16e-26
C1orf115	1.02327	7.72e-10
EFR3B	1.02309	0.0172781
CD14	1.02219	2.97e-06
RP11-111G23.1	1.0204	0.0201642
SCNN1D	1.01926	4.5e-05
RAPGEF4	1.01815	0.00110648
HAPLN3	1.01721	0.0217428
FRK	1.0155	0.0388731
PPM1N	1.01363	0.0286264
RP11-723O4.9	1.01356	0.0315841
IGF2	1.01208	1.44e-07
FSIP2	1.01193	0.0117536
CTD-2410N18.3	1.01144	0.0418386
CYS1	1.01083	0.00174361
CCR10	1.00933	0.0493645
ADSSL1	1.00843	1.8e-05
CDKL3	1.00768	0.0070887
C11orf35	1.0072	0.0334727
AC007228.11	1.0072	0.0413548
MAP2K6	1.00673	0.0151745
PRKD1	1.00588	0.0172136
MYRF	1.0055	4.58e-08
H19	1.00516	6.48e-09
SULT2B1	1.00415	0.0158333
THBS4	1.00344	0.000969982
ZMYND12	0.999663	0.00730474
THBS3	0.998584	3.42e-23
BAI2	0.996894	1.12e-12
PIK3C2B	0.992493	2.18e-06
BEAN1	0.992452	3.47e-07
ANKRD18CP	0.990192	0.0149889
ERBB3	0.98572	1.32e-06
GSN	0.984271	3.75e-36
C1RL	0.984166	5.8e-20
SDK2	0.98275	0.0112305
EFNB3	0.981792	7.05e-12
RAB3A	0.98108	0.0140478
CHDH	0.979835	0.00135757
MGAT3	0.978989	6.68e-06
AC062029.1	0.978024	0.00876017
LGALS3BP	0.977311	8.98e-42
DYSF	0.977222	7.72e-06
ST7-AS1	0.974561	9.56e-05
LRRC4B	0.974528	0.0192604
SLC16A2	0.973922	2.51e-21
FBXO27	0.973445	0.00232148
C20orf112	0.97199	6.37e-11
BAI1	0.97003	2.46e-07
C1S	0.969305	2.44e-18
SERPINA3	0.968948	0.00324595
TSPEAR-AS1	0.968167	0.0226147
GSAP	0.965475	0.0013324
MMP15	0.964009	3.13e-09
ADAMTS7	0.961204	5.52e-10
STAP2	0.960681	0.00128558
SDAD1P1	0.960401	0.0331678
MYCL	0.95741	0.014214
CBLN3	0.955553	0.012306
MLXIPL	0.954991	9.15e-05
TIMM23B	0.954912	0.0295338
TLR3	0.954026	0.00375516
HOXB13	0.953656	7.63e-07
DOK1	0.953134	0.00150464
KIAA1107	0.950679	0.00011158
C1QTNF6	0.950388	1.89e-14
MAP3K12	0.949686	2.24e-10
SYN1	0.949327	0.0260879
RP11-5C23.1	0.949256	0.00530286
RP11-50E11.3	0.949215	2.09e-05
AL627309.1	0.949154	0.00782005
MCC	0.948035	0.00313403
RP11-473M20.7	0.944493	0.00225246
SEMA3F	0.94427	0.013233
PHLDB3	0.944079	0.000298856
FCGRT	0.943894	4.35e-09
HSF4	0.9437	0.00248434
BTN3A1	0.941487	6.98e-08
PROB1	0.940816	0.010483
MAPK11	0.940303	0.000236088
MIAT	0.940194	0.00026914
PSD	0.938534	0.0154478
LYRM9	0.937862	4.28e-05
NSG1	0.937188	0.000853465
MYO7A	0.935806	0.0057123
KLF9	0.93505	1.63e-06
PLA2R1	0.934775	1.59e-05
RGMA	0.934244	0.00220255
RIMS3	0.933527	2.61e-11
RCOR2	0.933166	0.0044177
DPH6-AS1	0.932762	0.0116699
GALNT16	0.931665	0.0487263
ICA1	0.931103	4.57e-05
SLC2A10	0.92908	5.02e-06
CTD-2228K2.7	0.92896	2.63e-26
KIAA1683	0.927755	5.08e-05
SSH3	0.926457	8.41e-10
TSPAN13	0.926308	4.55e-07
PELI2	0.924005	0.0115148
PLEKHA7	0.922097	0.0264296
STARD5	0.921677	0.0154843
CDH23	0.92152	0.00190157
TMCC3	0.921515	0.00368094
BTN3A3	0.920518	1.55e-05
C14orf132	0.919819	7.31e-12
TNXB	0.919806	0.0061386
NOTCH4	0.919494	0.000982623
GLIPR2	0.919356	0.00707844
SYNGR1	0.918749	2.68e-09
PACSIN1	0.917918	4.73e-05
SLC25A27	0.916169	0.0108882
SCRN2	0.914197	0.000143467
MAN1C1	0.913502	0.00293334
SEMA6A	0.912034	0.00672002
CTC-297N7.5	0.910457	0.0347431
IDUA	0.909818	0.00113594
RP11-802E16.3	0.908028	0.0467207
UBE2L6	0.907426	3.64e-17
MRC2	0.905607	1e-18
KBTBD11	0.90462	0.00100301
IFIT1	0.904413	2.46e-13
CACNG7	0.903897	3.02e-05
F11R	0.903358	3.24e-09
CA11	0.903333	3.94e-11
RP11-44F21.5	0.90233	0.00270421
CROCCP3	0.901571	1.58e-05
RP5-882C2.2	0.900811	0.00495639
DNAJB5	0.900434	0.000228764
ABCA1	0.899887	8.1e-10
RP11-66B24.7	0.898731	0.00880652
IL11	0.897932	0.00811918
RET	0.89699	0.000210738
NFASC	0.895835	3.41e-06
NIPSNAP3B	0.894711	0.00565051
MGAT5B	0.894589	1.46e-05
DGCR6	0.894528	0.000606222
PRSS16	0.893494	0.00126806
PROS1	0.891747	6.91e-19
WDR96	0.890166	0.0296021
FNDC4	0.889601	1.16e-05
IFIT3	0.886942	4.81e-10
TSPYL2	0.886941	5.09e-56
NUDT18	0.886787	0.000451487
ZNF862	0.883817	2.02e-10
GNG7	0.883475	2.19e-08
C9orf9	0.883458	5.26e-05
SYNGR3	0.883044	0.00142134
ZDHHC8P1	0.882655	5.88e-08
SPRY1	0.881974	1.64e-12
HERC5	0.880193	0.000698346
KRT15	0.879204	1.54e-22
FMO4	0.878474	0.0298593
BAIAP3	0.87842	4.57e-07
YPEL1	0.877778	0.000169148
RP4-717I23.3	0.877538	2.19e-08
COL11A2	0.876501	0.00114513
FAM117A	0.875868	1.36e-07
FBXL8	0.874332	0.00489905
DUSP19	0.872487	0.00841792
APCDD1	0.871769	0.0154089
AREG	0.870868	0.000228234
CTC-277H1.7	0.870199	0.009233
GJB2	0.868358	0.021447
AC003102.3	0.86769	3.76e-06
CCDC78	0.865015	0.0200044
PTCHD2	0.864997	0.0288804
ARHGEF6	0.864507	0.0140115
ISYNA1	0.863798	9.67e-11
CNTNAP1	0.863482	1.12e-18
LINC00920	0.862529	0.0107386
POU3F2	0.860444	0.0268519
GPR162	0.860432	0.000103488
SYCP2	0.860372	0.0471276
NRBP2	0.858774	7.02e-13
PSMB9	0.855727	0.000600642
WIPF3	0.855195	3.26e-05
2024-09-06	0.854357	1.08e-17
CD82	0.854071	7.96e-05
RAB11FIP4	0.85403	8.33e-07
ZFP14	0.853933	2.18e-06
NOTCH3	0.852419	8.09e-26
ST3GAL5	0.851231	0.0131457
FAM134B	0.850601	9.6e-05
GLB1L	0.850406	0.00327728
PFKFB4	0.850168	2.27e-05
TMC6	0.849324	0.000790449
CCT6B	0.848831	2.29e-05
MICB	0.848747	0.0177308
EBF4	0.848637	0.00647529
FOXO1	0.847155	3.71e-06
PRKAR2A-AS1	0.845808	0.0363324
SLC29A4	0.840571	8.5e-11
APOBEC3F	0.839479	7.99e-05
CTSO	0.838464	0.000300625
CDH5	0.838011	1.5e-20
GOLGA2B	0.83763	3.32e-05
LHPP	0.835718	0.0121306
ASIC1	0.835599	5.71e-08
ALPK1	0.833318	2.38e-08
CPE	0.832617	4.99e-06
CLYBL	0.832323	0.000662324
GAMT	0.831749	1.88e-05
REEP6	0.830732	7.59e-09
EN1	0.830572	0.0177391
FAM66C	0.829227	0.00115395
CRLF1	0.828456	5.03e-09
NDRG1	0.82771	2.7e-11
TMEM198B	0.82661	1.02e-06
EFNA2	0.825644	0.00363291
CCDC24	0.825457	0.000750568
ADAMTSL4	0.824334	4.68e-09
HES4	0.823323	0.00331903
PDGFD	0.82221	1.81e-05
DLX6	0.820465	0.00367657
PTCH2	0.819517	0.0157661
DNAJC4	0.819233	3.57e-05
SHOX2	0.817926	5.68e-39
SLC16A14	0.817456	0.00202012
TOX2	0.816917	5.33e-05
RHPN1	0.816563	4.84e-12
DNAH7	0.816424	0.00243926
IFT140	0.8162	5.25e-08
C16orf74	0.815533	0.00339526
RP11-218M22.1	0.815475	0.0014479
SLC27A3	0.815164	1e-05
TRANK1	0.814609	0.000300927
TSPAN1	0.812795	8.78e-06
FAM63A	0.812593	2.23e-09
FAM182B	0.811259	0.0412284
SRCIN1	0.810286	2.48e-06
SHISA4	0.810007	1.74e-05
LTBP4	0.809668	5.99e-05
RASGEF1A	0.809532	8.97e-06
ABCA7	0.808198	1.06e-09
WBP1	0.807599	3.86e-05
ALG1L13P	0.807472	0.000486576
FOXP1	0.807339	2.59e-05
CDK18	0.806425	2.64e-05
B3GAT1	0.805906	0.00831005
LINC00649	0.805714	4.86e-11
TSNAXIP1	0.805294	0.0279551
ATP8A1	0.804843	0.000482146
MVP	0.803959	1.56e-16
RAB43	0.802811	0.0231374
SEC31B	0.801829	0.000188279
PPIL6	0.801599	0.00379601
NRXN2	0.801099	0.0220198
FAM171A2	0.800537	3.78e-06
SNCG	0.800402	4.3e-16
ASAP3	0.80011	1.85e-06
RP11-171I2.4	0.799918	0.0306397
ABTB1	0.798817	9.21e-07
LRRIQ3	0.79836	0.0130509
PLXNB1	0.798234	0.000156389
TLR8-AS1	0.796311	1.77e-24
SRRM1P2	0.79568	0.000243916
ADAP2	0.794032	0.000779227
FBXO36	0.793396	0.00395055
WDR31	0.792137	1.38e-06
LXN	0.791724	0.00281352
CORO2A	0.791396	1.41e-05
ASB9	0.78968	2.06e-10
BCAM	0.788713	1.71e-09
LINC00518	0.788697	0.01461
TNF	0.787997	0.00971637
ELFN1	0.787828	0.000731512
HOXB-AS1	0.786696	0.0136995
SLC26A10	0.786461	0.0178175
RP11-649A18.12	0.785881	0.0103922
COL6A2	0.785859	1.03e-21
BBC3	0.783568	0.00051868
TRIM46	0.78302	0.0008712
ATG16L2	0.782693	0.0041232
RPS6KA2	0.781728	0.000865561
SLC4A3	0.780699	5.04e-05
GLI4	0.780295	1.54e-07
RGL3	0.779064	1.05e-05
SRPX	0.778849	0.0270021
RP11-983P16.4	0.776817	0.00753636
CCNG2	0.776028	8.49e-13
JAK3	0.775893	0.00667199
WBSCR27	0.775548	0.00191421
RP11-44N21.1	0.775366	0.0247595
LIMD2	0.775253	6.22e-07
SLC22A18	0.774725	0.000484161
IFI6	0.774394	0.00097225
DFNA5	0.773991	3.16e-08
TMEM178B	0.773616	3.29e-05
KCNH3	0.773581	0.000209983
TM7SF2	0.772839	1.42e-07
CEBPD	0.772058	4.56e-06
ATP6AP1L	0.771664	0.00264512
OGDHL	0.771096	4.18e-13
PCOLCE	0.770955	0.00635037
GDPD1	0.770715	0.0203814
TPPP	0.769282	0.00140144
DISC1	0.768753	0.002836
C2CD4C	0.768221	0.00531577
CPT1C	0.767731	0.00876797
RP11-390F4.3	0.767568	0.0355983
AC009506.1	0.767498	0.047574
BEST1	0.766143	0.0373576
IL1R1	0.764918	5.94e-46
LINC00886	0.764913	0.00552852
CTC-301O7.4	0.764554	0.00518855
CCDC102B	0.763846	0.0227004
SPINT2	0.76381	9.43e-05
RP11-6N13.1	0.763601	0.0044092
RABL2A	0.763426	0.00449734
PLEKHH2	0.763154	3.06e-05
PSMG3-AS1	0.763074	6.21e-06
RP11-849H4.2	0.762977	0.0328345
DGCR5	0.762429	3.77e-06
SBK3	0.762384	0.0133362
ZNF362	0.762108	2.02e-06
FN3K	0.760752	4.87e-07
FBXO16	0.760695	0.00921276
RNASET2	0.760441	6.82e-05
SLC22A23	0.760321	0.00419625
CAMK2B	0.760197	0.00725671
ACCS	0.759674	0.00152831
DDR1	0.758802	3.57e-19
ZNF846	0.758644	0.00233051
SLC25A35	0.757826	3.62e-09
GATS	0.757644	0.000600036
C10orf91	0.757573	0.0495727
HLA-L	0.756863	0.0107509
HCFC1R1	0.755737	1.76e-09
RAB6B	0.755637	1.67e-14
LTBP3	0.755635	3.91e-16
HEXIM2	0.755254	0.000974646
NMNAT2	0.753755	0.00161893
MYL5	0.753573	1.2e-05
ATXN1	0.753087	0.0233356
CBX7	0.752569	2.15e-07
CRELD1	0.752427	0.000536414
NLGN3	0.752223	0.000240622
SLC6A16	0.752167	3.11e-05
GRIN2C	0.751508	0.00232446
C2orf81	0.750828	9.82e-05
EMILIN3	0.750446	0.000647962
GPR176	0.75039	0.0144381
CAPN5	0.750073	1.87e-06
FAM78A	0.750067	0.000271695
TTC30A	0.747868	4.91e-08
ZNF792	0.747002	0.000314551
TRIM45	0.746934	0.00106262
ADCY5	0.746711	0.000479025
FBN1	0.74651	7.55e-08
TRPM8	0.746203	0.011794
PRICKLE4	0.743933	0.000526995
MSI1	0.743613	0.0120694
TMEM91	0.74323	0.00685893
PPARA	0.741783	4.34e-11
LINC00461	0.741727	0.0252777
PLEKHA4	0.741295	1.92e-14
DLX4	0.740961	1.24e-05
ZSCAN31	0.739232	6.22e-06
AC004840.9	0.739102	0.0059579
GRTP1	0.738893	0.000595074
ZBTB42	0.738485	0.0195175
BNIP3L	0.736213	5.19e-26
ZNF233	0.73565	0.0152444
ST3GAL6	0.734448	0.0251922
MAGI2	0.733627	0.00421931
IFIT2	0.733335	3.98e-23
RASSF2	0.732658	6.98e-07
NOXA1	0.731044	9.87e-05
GRID1	0.730541	0.000320042
ALDH3B1	0.729883	0.00588074
TRAPPC6A	0.729487	0.00183131
RALGPS1	0.729154	0.000807435
NPEPL1	0.728396	0.000178398
CCDC17	0.727605	0.024004
RP11-379B18.5	0.72663	0.0443782
CD27-AS1	0.726321	1.24e-08
RNF207	0.726286	1.66e-08
DBP	0.725566	2.99e-10
VASH2	0.724855	0.00647775
2024-03-02	0.72418	1.55e-08
ARHGEF10L	0.723746	6.01e-06
FGFR2	0.723444	6.32e-07
KLHL24	0.723066	2.16e-17
RP11-228B15.4	0.72193	0.0468624
EPHA10	0.721908	0.000773092
ERAP2	0.720799	1.41e-11
KLF15	0.72055	0.00120461
LTBP1	0.720305	0.000654484
ZNF658	0.720137	0.00250373
DNAJC22	0.71953	0.0260721
CECR2	0.719068	5.92e-06
ZFYVE28	0.718503	0.000296616
HDAC5	0.717983	0.00113128
PAOX	0.716923	0.00267812
AC020910.2	0.716715	0.04426
PRSS12	0.714959	2.09e-07
MEGF8	0.713767	3.82e-14
FOXD2	0.713337	0.00911747
TTC30B	0.713234	5.41e-05
KIF21B	0.713179	0.0376469
TEX9	0.712804	0.00747422
GNE	0.71265	8.15e-49
CHST11	0.712223	0.012795
ATP1A1OS	0.711527	0.0225979
SALL2	0.711374	1.1e-19
APLP1	0.710371	2.99e-12
TMEM53	0.710271	0.0146161
ANKRD6	0.709894	2.83e-05
PARP9	0.709335	1.1e-12
LAMC3	0.709023	0.00481058
PMFBP1	0.708619	0.0310411
CERCAM	0.708228	8.93e-11
RP11-95P2.1	0.708037	0.0326466
RWDD2A	0.707929	7.36e-07
LPIN3	0.707412	1.14e-11
RP5-1068E13.7	0.706385	0.049194
SLC2A12	0.706315	0.0350055
AC084018.1	0.706182	0.0184662
DOC2A	0.706023	2.99e-06
LRRC20	0.705623	3.8e-05
SEZ6L2	0.705388	5.58e-13
N4BP2L1	0.704411	0.0449464
FAM214A	0.701896	8.45e-07
GAS6	0.701407	4.66e-05
KIAA1462	0.701148	1.28e-06
TTC39B	0.7007	1.65e-06
BAIAP2-AS1	0.699796	6.16e-08
ALDH6A1	0.699656	7.46e-15
LRRC37A6P	0.699138	0.000355088
RTN4RL1	0.699076	0.000340784
IFIH1	0.698552	4.36e-05
HERC6	0.697387	6.79e-05
ABCD1	0.697378	2.38e-06
ZNF382	0.697251	0.0399941
REEP2	0.697116	6.72e-13
KTN1-AS1	0.696743	2.66e-10
RAP2C-AS1	0.696498	0.00781958
IL17RC	0.695039	1.19e-05
ARHGEF16	0.694642	0.00239631
EPOR	0.693814	0.00992482
RIMS4	0.693483	0.000231099
SRP14-AS1	0.692865	0.0315159
MAPT	0.692855	4.62e-13
IGSF3	0.69229	1.45e-12
FGFR4	0.690995	1.06e-07
HOXB3	0.690885	0.00619083
KCNAB2	0.690882	3.17e-08
GALNT6	0.690726	0.000434061
RP1-102E24.8	0.690637	0.0168642
FCHSD1	0.690424	1.44e-06
PAQR6	0.690058	6.68e-05
ATP9A	0.689653	8.67e-08
NIPSNAP1	0.689635	1.21e-28
RP11-545E17.3	0.689265	0.0129233
MOSPD3	0.688679	1.16e-05
LYNX1	0.688105	0.0123176
STX1B	0.688081	0.000126318
FAM83H-AS1	0.687981	0.0483989
TAPBPL	0.687848	0.000409266
TJP2	0.68751	0.0115509
CDHR3	0.686829	0.00114593
LAMA3	0.686257	0.0275422
RP11-396K3.1	0.685637	0.000177072
GGT7	0.68551	0.00127559
VLDLR	0.685144	6.31e-05
THAP8	0.683836	0.0122104
BDH2	0.682821	0.00778324
GALNT12	0.682769	1.27e-05
RP11-222K16.2	0.682676	0.0232575
DOK4	0.681071	9.37e-05
ZNF497	0.680928	0.00416827
TTC3P1	0.680672	2.37e-06
LINC00205	0.680352	2.2e-05
APOL1	0.679549	0.00293354
FAM69B	0.679093	1.95e-06
AKR1B1	0.678238	3.17e-78
EPS8L2	0.67766	2.68e-12
CARF	0.677009	0.000852576
TMEM184A	0.674994	0.0115326
DNAJC18	0.674879	6e-07
OPHN1	0.67355	6.08e-05
HIPK2	0.672448	1.18e-09
TMOD2	0.672309	0.0308008
ADAM11	0.671962	5.72e-06
RDM1	0.670838	0.0112817
CDIP1	0.67058	0.0361812
DDIT4	0.66773	1.23e-14
DHRS12	0.667006	0.00079904
EFNA1	0.665952	5.49e-07
KLHL3	0.665949	5.48e-05
NYAP1	0.665781	0.00416466
GPR153	0.663262	4.9e-05
ALKBH6	0.663102	0.00303994
MEIS3	0.661792	1.84e-08
GPRC5C	0.65992	0.00520435
ZFHX2	0.659897	1.69e-05
TRIM66	0.659533	1.56e-05
SLAIN1	0.659203	0.00505605
SFXN3	0.657578	0.028883
KIAA1377	0.657227	0.0086378
NINL	0.657034	5.39e-08
PDCD4-AS1	0.656666	0.0472711
LLGL2	0.655149	0.00113752
PARP14	0.653974	6.65e-16
ZNF821	0.653921	0.0181493
SPATA20	0.652549	7.27e-16
FEZ1	0.652315	4.37e-05
TMEM170B	0.651594	0.000127817
CCDC121	0.651024	0.0167577
OTUB2	0.650736	0.000564027
PDK3	0.649563	7.77e-07
RP11-149I23.3	0.64926	2.01e-25
FAM211B	0.647804	0.0226957
PCED1A	0.647093	5.94e-07
SWSAP1	0.644013	0.0269183
VPS37D	0.643979	0.0277517
AC108488.4	0.643978	0.0356252
AC005003.1	0.643965	0.00791203
DICER1-AS1	0.643648	0.042167
ARHGDIG	0.641773	0.000759286
GFPT2	0.641201	4.01e-11
DLL1	0.640775	0.0121468
CCDC7	0.639902	0.0025026
KIAA1211	0.638687	0.0380834
RNF122	0.638104	0.0251873
CRIP2	0.637645	1.86e-09
TSNARE1	0.636867	0.00211714
HSD11B1L	0.636591	0.00840985
MMP17	0.636064	0.0143783
RP11-958N24.1	0.635863	0.00055575
EPPK1	0.635052	0.0356406
CLSTN3	0.634755	1.83e-14
BTG2	0.633337	3.99e-11
CASP10	0.632994	0.000126951
HSPA2	0.632611	0.0309531
C21orf67	0.632472	0.000455671
TUBA3FP	0.632407	7.18e-05
BMP8B	0.632254	0.000650179
TMEM107	0.632158	0.000354003
L3MBTL1	0.631875	1.8e-05
CNTFR	0.631834	0.0086649
MANSC1	0.631642	0.000331772
RAB40B	0.631447	8.94e-07
AKR1E2	0.631024	4.15e-05
RP11-285F7.2	0.630915	0.0485189
FANCF	0.629475	0.00942678
FUK	0.629115	0.000120599
RBM43	0.627804	1.99e-06
C7orf69	0.62711	1.24e-06
ALDH1L2	0.62705	0.0212415
HOXA-AS2	0.626802	0.0137488
RP11-137H2.6	0.626791	0.00825556
AC091729.9	0.626525	0.000588326
hsa-mir-6723	0.626214	0.0210474
ACACB	0.625977	1.09e-05
POLL	0.625496	5.25e-09
PTGFRN	0.625467	2.18e-09
2024-09-05	0.625461	2.45e-06
RP11-690G19.3	0.625412	0.0163443
ASS1	0.624324	0.000102914
2024-09-03	0.623264	3.2e-06
LINC00457	0.623008	5.94e-06
RAP1GAP	0.622767	0.0100808
CYP11A1	0.622514	0.00535017
ZNF528	0.622451	9.74e-07
C11orf70	0.622352	0.00640664
PPM1H	0.621166	1.64e-07
GNAZ	0.620957	8.15e-08
TMEM44	0.620895	2.24e-07
ADD3	0.620833	1.32e-11
SH3TC1	0.620453	0.00399324
ZCCHC24	0.620432	1.21e-06
LINC00174	0.619704	0.00723983
NME5	0.618682	0.00781989
PAN2	0.618145	5.97e-09
TMTC1	0.617491	5.07e-05
LGR4	0.617231	1.62e-05
CASP1P2	0.616797	3.14e-22
SLC25A45	0.61623	0.0155899
2024-03-09	0.615864	0.0131471
PALM	0.615508	1.19e-14
DDX26B	0.61459	0.0053998
GABRD	0.614433	0.0119777
C17orf103	0.614268	0.0016625
KLC4	0.614003	0.000874531
C1orf233	0.61348	0.0214728
CALCOCO1	0.612965	2.25e-08
COL1A2	0.61278	5.16e-05
MYO1D	0.612731	1.29e-08
MOB3C	0.612692	0.000184598
TFAP2A-AS1	0.611887	0.0255156
PIK3CD	0.611842	2.67e-07
AKAP3	0.611204	0.0207094
SLC30A3	0.611202	0.0109626
ZNF217	0.611113	2.13e-36
ADTRP	0.610598	3.34e-19
BCORL1	0.609739	8.16e-14
AGPAT4	0.608786	3.02e-06
PC	0.607721	2.05e-07
LCA5	0.607667	0.0166624
ZFP90	0.60661	9.96e-18
PARP12	0.606325	1.11e-07
FOXF1	0.606208	0.00110855
RP11-977G19.5	0.605873	0.047819
ZNF117	0.605409	1.2e-06
FAM105A	0.605073	0.0031911
ETV1	0.604868	8.32e-10
STRA6	0.604498	4.62e-10
ZNF610	0.604133	0.0431718
PLCH1	0.60397	0.00091479
ING4	0.603516	8.53e-06
PBLD	0.603473	0.0178781
HDDC3	0.603357	0.00495103
F8	0.602613	0.00561407
AIF1L	0.60216	1.43e-06
ZNF284	0.602091	0.0315841
ARHGEF4	0.601836	1.16e-07
KREMEN1	0.601482	6.04e-09
CUL9	0.60133	1.64e-11
TPRG1	0.601256	3.02e-21
ZNF815P	0.600489	0.0256586
FMNL1	0.600395	0.000213619
SLC43A1	0.600006	0.04806
MAP1LC3A	0.599881	0.00679218
TCEAL3	0.599475	7.73e-08
FAM86FP	0.599296	0.0153784
MAP3K15	0.59883	0.0240705
HIP1	0.598463	9.56e-26
PGPEP1	0.598208	3.77e-05
ARHGEF25	0.597567	5.32e-06
MAST3	0.597018	5.99e-05
IFI35	0.596924	0.00184504
PPFIBP2	0.596155	0.00971573
ANK1	0.596122	1.5e-18
ZNF599	0.595955	0.0108542
AF001548.5	0.595821	0.0406253
MCF2L	0.595611	0.00602048
ACP6	0.595086	9.13e-08
ARNT2	0.595064	0.0188516
ALS2CL	0.595027	0.0381877
BX322557.10	0.594634	7.1e-06
GSDMB	0.594169	4.42e-06
ABCA2	0.593892	9.96e-19
CBLB	0.593857	0.00131934
RTN2	0.593345	0.0018625
CTD-3018O17.3	0.592503	0.00212276
S100A4	0.592014	1.21e-41
C14orf182	0.591607	1.04e-14
PIK3R3	0.591284	1.38e-15
FZD4	0.591236	8.65e-05
CLIP2	0.591218	2.29e-13
MMP14	0.590556	0.0152982
IFT27	0.590514	3.01e-06
ZNF701	0.590297	0.0150995
ZNF618	0.589064	9.73e-15
PDE9A	0.588319	0.000758812
BEX2	0.587183	0.0178801
PGF	0.586555	0.0493049
RGS14	0.586189	0.00634028
GSTM4	0.58613	2.32e-06
DNAAF3	0.585625	0.00584478
IFITM2	0.585487	2.77e-10
HES2	0.58502	0.0306535
Downregulated genes in ENO1-K358R vs ENO1-K358Q mutant
Gene Name	log2(Fold Change)	p value
RP11-773D16.1	-0.585617	0.00337629
PDLIM5	-0.585923	4.58559e-21
IGFBP4	-0.5862	9.48029e-09
CDC25A	-0.586258	2.87918e-12
ELOVL2	-0.586925	2.62993e-09
ATF1	-0.587397	2.83604e-08
SLC3A2	-0.589619	1.97036e-17
SMTN	-0.589677	4.15516e-08
CALB2	-0.589851	0.00900129
TRMT61A	-0.590418	2.0213e-08
HIST1H2AC	-0.59071	0.00106914
LUCAT1	-0.591022	0.0460606
LIMA1	-0.593557	2.29169e-18
UPP1	-0.595853	3.29063e-13
AC012318.3	-0.596306	0.0337237
SNAI1	-0.597066	0.0082517
NDUFAF4	-0.59816	5.40387e-12
AKR1C1	-0.598215	1.27721e-20
STAMBPL1	-0.599142	1.19495e-09
DDX21	-0.59995	4.30078e-28
TAGLN	-0.603448	0.000299931
RP11-479G22.8	-0.60755	0.0126262
TGM2	-0.609402	2.86761e-25
EIF3J	-0.614849	3.68952e-21
ZFP36L2	-0.616401	8.91197e-08
IQCA1	-0.618003	2.22682e-15
ING3	-0.619266	0.000195211
IL8	-0.619758	2.62627e-20
LINC00984	-0.619827	0.000407008
E2F8	-0.620018	9.36356e-11
PNP	-0.620908	1.13286e-23
NFKBIB	-0.621193	5.3055e-08
IFRD1	-0.621797	9.18483e-20
CHIC2	-0.622477	6.32381e-05
CYCS	-0.623342	1.47884e-26
SH3RF2	-0.62636	1.66736e-13
RP11-334A14.2	-0.627544	0.00120009
RABEPK	-0.628368	8.23011e-09
CTU1	-0.632506	0.0157921
RP11-49C9.2	-0.635289	0.0372289
CLCF1	-0.637842	8.19435e-06
NOL6	-0.638966	2.68948e-15
PLAC8	-0.641218	7.3851e-10
DKK1	-0.641352	8.35163e-07
CLN8	-0.642227	0.0026064
ZNF165	-0.642737	0.00358499
RYR2	-0.644362	0.000950472
RAB27B	-0.646073	5.92499e-25
TXNDC5	-0.648474	0.0334577
INO80C	-0.648656	0.000128414
SDCCAG8	-0.649586	8.4674e-20
CHAC1	-0.649792	0.0451026
BZW1	-0.657627	5.82495e-26
HK2	-0.659403	3.52509e-05
CCRN4L	-0.661536	1.99619e-05
MFSD2A	-0.664967	1.92329e-07
SMAGP	-0.668582	8.25647e-09
PLXNA2	-0.669631	0.00101744
CCDC68	-0.671711	1.61553e-19
SRM	-0.676031	2.17207e-23
ELL2	-0.678153	1.09685e-13
CDCP1	-0.679402	7.14739e-37
SBDSP1	-0.680734	3.36077e-14
CAV2	-0.682062	7.38661e-17
NUAK2	-0.687176	4.90225e-09
LHFP	-0.68762	0.00130023
TLK2P1	-0.689715	0.0182652
TMEM194B	-0.690673	1.50442e-09
TFPI2	-0.691052	0.0300453
RRP9	-0.694617	4.64255e-15
SEMA3C	-0.698266	2.5086e-23
RRM2	-0.699074	9.46396e-32
BOP1	-0.699473	0.00568335
BSN	-0.699725	0.00591786
CAV1	-0.703742	6.40013e-30
CDK6	-0.704858	1.85471e-06
GABBR2	-0.705074	0.00145171
SMURF2	-0.70713	1.36865e-31
AMOTL2	-0.717304	8.88834e-25
GPR75	-0.719436	0.00427422
DUSP7	-0.720781	4.77759e-26
RP11-281O15.7	-0.72618	0.015941
RP4-625H18.2	-0.736723	0.035964
SHB	-0.73983	2.55865e-06
PRR19	-0.747695	0.0100225
C1orf226	-0.756623	4.60141e-12
RP3-428L16.2	-0.758069	0.015799
PHLDA2	-0.760605	4.43702e-07
RFTN1	-0.762677	0.00129144
POU5F1B	-0.765848	0.00719007
RP3-406P24.1	-0.769733	0.0131135
RP11-255B23.4	-0.773851	0.00474854
BZW1P2	-0.774249	0.0208782
SAT1	-0.776395	2.43156e-38
VDR	-0.778959	0.0052318
ANGPTL4	-0.782278	3.12232e-07
SLCO1B3	-0.782343	5.97123e-07
RP11-783K16.5	-0.782653	0.0312876
MRPL3P1	-0.788625	2.86483e-05
CEBPB	-0.794631	4.17023e-12
CTNNAL1	-0.798915	9.67278e-11
ETS1	-0.801035	1.35119e-36
DUSP5	-0.80168	6.0349e-09
CLDN1	-0.803475	9.51172e-41
ODC1	-0.803806	6.19703e-36
IQCJ-SCHIP1	-0.806464	0.00541463
CTGF	-0.80881	2.80408e-10
GADD45A	-0.809954	6.50265e-18
SLC7A5	-0.811333	3.00734e-47
ADAMTS16	-0.812745	0.00325609
EBNA1BP2	-0.814403	2.51247e-12
ROBO4	-0.816298	3.36786e-06
TGFBI	-0.822654	7.67087e-16
RASL11A	-0.828779	4.94394e-06
DUSP2	-0.828904	0.000275687
ELMOD1	-0.829633	0.0012045
TNFRSF12A	-0.835189	4.95601e-26
TM4SF19	-0.836679	0.0316607
SERPINB8	-0.846838	3.29971e-17
RP11-549B18.1	-0.850584	0.0301075
VEPH1	-0.850874	2.59606e-20
NCEH1	-0.862674	1.60211e-43
GBX2	-0.865742	7.63209e-13
SH2D5	-0.876506	1.17529e-11
CDKN1A	-0.877538	3.80892e-05
RPS6KA6	-0.884642	1.86751e-06
BNC1	-0.897391	1.62766e-08
RASAL2-AS1	-0.902572	0.0434168
RP11-180C16.1	-0.907952	0.0283809
CCT5P1	-0.908442	0.0262206
RP11-245M24.1	-0.908535	8.65146e-07
GLTP	-0.909378	8.32057e-32
PEAR1	-0.910542	9.1863e-12
LPXN	-0.919174	5.0523e-18
PTPRZ1	-0.935814	9.74956e-10
CTD-2066L21.2	-0.93596	0.00563212
GPR56	-0.938174	8.70121e-24
RP11-469M7.1	-0.955155	0.00859861
EIF4A1P2	-0.955856	0.0438719
LDHAP3	-0.95922	0.0375098
UAP1	-0.959518	3.23804e-13
LA16c-380H5.5	-0.962123	0.0268427
HBEGF	-0.968226	6.94214e-09
RP11-295D4.1	-0.970048	0.0139436
CYR61	-0.971618	1.60192e-11
FERMT1	-0.985911	2.68725e-46
SLC7A11	-0.992572	3.04875e-11
2024-03-04	-1.01198	1.27265e-06
PHLDB2	-1.01286	3.90403e-11
FOXD1	-1.01491	0.0120464
EPGN	-1.01938	1.17407e-05
EMP1	-1.0216	1.91755e-11
SLC16A6	-1.03308	0.0106861
RUNX2	-1.0359	0.0498737
TBC1D2	-1.05219	0.000215062
AGPAT9	-1.05806	1.81831e-25
NT5E	-1.06784	6.77981e-20
CCDC58P3	-1.07128	0.0341004
THSD1	-1.08519	2.58398e-12
ALOXE3	-1.09144	2.05844e-05
RP11-629O1.2	-1.09187	0.0425631
APLN	-1.10788	9.13259e-06
FOSL1	-1.11209	8.73406e-54
RP11-7F17.1	-1.12066	0.0456035
IL6R	-1.12145	1.04006e-07
RP11-440G9.1	-1.12312	0.00481718
SYT1	-1.14067	0.000175943
ACOX2	-1.14239	0.00719214
NAV3	-1.14245	1.06729e-27
GPR87	-1.17384	5.97671e-13
SERPINE1	-1.18796	6.93609e-74
CD274	-1.20699	4.34521e-13
GJB3	-1.22751	9.76052e-19
BCAS2P2	-1.23646	0.0162584
LPAR6	-1.24718	0.0331568
UBE2FP1	-1.25625	0.00783158
TMEM158	-1.25837	2.7317e-12
CTD-2066L21.3	-1.27817	4.97588e-05
CORO2B	-1.27886	1.5731e-09
ADM	-1.291	0.000425178
AC007040.7	-1.31715	0.0389414
BMP6	-1.32422	6.1984e-06
SLCO5A1	-1.3427	0.0251426
PLCXD1	-1.35325	0.0438983
GPR1	-1.35583	3.33518e-05
EI24P2	-1.38637	0.0273754
RANBP20P	-1.39383	0.017018
CTC-241F20.3	-1.4131	0.0473743
DDIT4L	-1.43526	7.71333e-10
SPATA12	-1.43977	0.0283098
PRICKLE1	-1.45119	0.00126325
ADRB2	-1.53852	8.61529e-09
GSG1	-1.6069	0.017214
PDCD1LG2	-1.6529	6.9356e-06
RP11-682N22.1	-1.72592	0.00546873
SPIB	-1.72663	0.0275747
PMS2P2	-1.75593	0.0486382
RP11-745O10.2	-1.75835	0.0341563
MICALCL	-1.78102	0.0433504
BMS1P11	-1.8622	0.0254081
RP5-914P20.5	-1.86499	0.0284967
SNORD11	-1.8981	0.0316647
ACTA2-AS1	-1.90026	0.0464915
SNORD14E	-1.9209	0.0160637
MMP9	-1.96202	0.0217142
RP11-474G23.1	-1.97567	0.0407674
AC005943.4	-2.03956	0.0464461
GRAP2	-2.10828	0.0478447
AC006116.17	-2.18746	0.0328205
C22orf23	-2.19793	0.0121581
AC005775.2	-2.20816	0.0473006
BCYRN1	-2.23495	0.000226523
C17orf74	-2.23785	0.0289185
RP11-472B18.1	-2.32126	0.0102271
RP11-272G22.3	-2.32341	0.0452193
RP11-417L19.4	-2.46081	0.029731
FAM86MP	-2.48709	0.0028339
FES	-2.54258	0.0427859
IKBKGP1	-2.59436	0.00313844
AC025918.2	-2.85062	0.0178224
MIR936	-3.08524	0.0295638
MATN1	-3.28169	0.0197723
TESPA1	-3.5692	0.0313221
RNASEH1P1	-3.77951	0.0182586
RHCG	-3.80206	0.036029
TH	-4.00856	0.0372357
RP11-54C4.2	-4.01192	0.0374523
F13B	-4.15939	0.0361527
RP4-620E11.4	-4.16224	0.0240618
AC004893.10	-4.28876	0.0187351
CTD-2012K14.2	-4.42489	0.0133617
