# Supplementary material for: SIRT4 Promotes Pancreatic Cancer Stemness by Enhancing Histone Lactylation and Epigenetic Reprogramming Stimulated by Calcium Signaling
Source: Adv Sci (Weinh). 2025 Apr 29;12(20):2412553. doi: 10.1002/advs.202412553 (PMC12120773; doi:10.1002/advs.202412553)
Supplement: Supplementary file 3 — Supporting Table [file ADVS-12-2412553-s003.xlsx]

## Sheet: Supplementary table 8
Supplementary table 8. KEGG analysis of 1175 upregulated genes in RNA-seq data of MIA PaCa-2 cells expressing ENO1-K358R vs ENO1-K358Q mutant
Pathways	Gene Ratio	Bg Ratio	p value	p.adjust	q value	Gene Name	Count
Axon guidance	21/369	184/8844	2.54e-05	0.0077322	0.00757692	PIK3CD/PIK3R3/SEMA6C/EFNA1/GDF7/SRGAP3/PLXNB1/SEMA3F/SEMA3B/MYL5/SEMA6A/CAMK2B/PLXNA4/NTNG2/SSH3/PLXNC1/RGMA/EFNB3/EFNA2/SEMA6B/PLXNB3	21
PI3K-Akt signaling pathway	30/369	362/8844	0.00024463	0.0371838	0.036437	PIK3CD/PIK3R3/EFNA1/THBS3/AREG/THBS4/FGFR4/TNXB/MAGI2/COL1A2/LAMC3/RET/DDIT4/FGFR2/IGF2/PDGFD/ERBB3/FLT1/PGF/NGFR/COL1A1/ITGB4/LAMA3/EFNA2/GNG7/EPOR/JAK3/NTF4/LAMA5/COL6A2	30
Rap1 signaling pathway	20/369	212/8844	0.000535533	0.0532055	0.0521369	PIK3CD/RAP1GAP/PIK3R3/EFNA1/PFN4/RAPGEF4/ADCY5/FGFR4/RGS14/MAGI2/FGFR2/RASGRP2/PDGFD/FLT1/PRKD1/PGF/NGFR/MAP2K6/EFNA2/MAPK11	20
Human papillomavirus infection	27/369	333/8844	0.000700072	0.0532055	0.0521369	HES4/HES2/PIK3CD/PIK3R3/WNT2B/THBS3/ATP6V1B1/WNT10A/MAML3/TLR3/THBS4/TNF/TNXB/NOTCH4/COL1A2/LAMC3/FZD4/OASL/FOXO1/IRF9/COL1A1/LLGL2/ITGB4/LAMA3/NOTCH3/LAMA5/COL6A2	27
MAPK signaling pathway	24/369	300/8844	0.00164796	0.100196	0.0981836	EFNA1/IL1R1/CACNA2D2/AREG/CD14/FGFR4/TNF/RPS6KA2/RET/FGFR2/IGF2/RASGRP2/PDGFD/MAP3K12/ERBB3/FLT1/PGF/MAPT/NGFR/MAP2K6/EFNA2/NTF4/CACNG7/MAPK11	24
Amoebiasis	11/369	103/8844	0.00366353	0.165575	0.16225	PIK3CD/PIK3R3/IL1R2/IL1R1/CD14/TNF/COL1A2/LAMC3/COL1A1/LAMA3/LAMA5	11
ECM-receptor interaction	10/369	89/8844	0.00381258	0.165575	0.16225	THBS3/THBS4/TNXB/COL1A2/LAMC3/COL1A1/ITGB4/LAMA3/LAMA5/COL6A2	10
Focal adhesion	17/369	203/8844	0.00481509	0.17863	0.175042	PIK3CD/PIK3R3/THBS3/MYL5/THBS4/TNXB/COL1A2/LAMC3/PDGFD/FLT1/PGF/COL1A1/ITGB4/LAMA3/SHC2/LAMA5/COL6A2	17
Insulin resistance	11/369	109/8844	0.0056467	0.17863	0.175042	PIK3CD/PIK3R3/SLC27A3/GFPT2/TNF/RPS6KA2/MLXIPL/ACACB/FOXO1/SLC27A1/PPARA	11
Cell adhesion molecules	14/369	157/8844	0.00587598	0.17863	0.175042	F11R/NFASC/SLITRK3/HLA-DQB1/CLDN4/NTNG2/NRXN2/CD4/CDH5/CNTNAP1/LRRC4B/CD40/JAM2/NLGN3	14
Inflammatory mediator regulation of TRP channels	10/369	99/8844	0.00809631	0.19861	0.194621	PIK3CD/PIK3R3/IL1R1/TRPM8/ADCY5/CAMK2B/ASIC1/MAP2K6/PLA2G6/MAPK11	10
Cytoskeleton in muscle cells	18/369	232/8844	0.00826447	0.19861	0.194621	THBS3/OBSCN/MYL5/THBS4/COL11A2/COL1A2/COL5A1/LDB3/SYNE3/FBN1/TMOD2/JUP/FMNL1/COL1A1/ITGB4/SPTBN4/MYH7B/COL6A2	18
One carbon pool by folate	4/369	20/8844	0.00849318	0.19861	0.194621	AMT/ALDH1L1/ALDH1L2/FTCD	4
ABC transporters	6/369	45/8844	0.0104167	0.226192	0.221649	ABCA1/ABCA2/ABCG4/ABCA7/ABCG1/ABCD1	6
Notch signaling pathway	7/369	62/8844	0.0142013	0.287814	0.282034	MAML3/ATXN1/NOTCH4/DLL1/TLE6/TLE2/NOTCH3	7
Alanine, aspartate and glutamate metabolism	5/369	37/8844	0.0178767	0.339658	0.332836	RIMKLA/GFPT2/ASS1/ADSS1/ABAT	5
Efferocytosis	12/369	156/8844	0.0298072	0.533022	0.522318	RAB17/PROS1/ATP8A1/CAMK2B/ADGRB1/ABCA1/LRP1/GAS6/EPOR/CPT1C/PLA2G6/MAPK11	12
Th1 and Th2 cell differentiation	8/369	92/8844	0.0377715	0.608575	0.596353	MAML3/HLA-DQB1/DLL1/GATA3/CD4/NOTCH3/JAK3/MAPK11	8
Toll-like receptor signaling pathway	9/369	109/8844	0.0380359	0.608575	0.596353	PIK3CD/PIK3R3/TLR3/CD14/TNF/IRF9/MAP2K6/CD40/MAPK11	9
Ras signaling pathway	16/369	238/8844	0.0405762	0.616758	0.604372	PIK3CD/PIK3R3/EFNA1/FGFR4/FGFR2/IGF2/RASGRP2/PDGFD/FLT1/PGF/NGFR/SHC2/EFNA2/GNG7/NTF4/PLA2G6	16
EGFR tyrosine kinase inhibitor resistance	7/369	80/8844	0.0488566	0.638944	0.626112	PIK3CD/PIK3R3/FGFR2/PDGFD/ERBB3/GAS6/SHC2	7
Fructose and mannose metabolism	4/369	34/8844	0.0515987	0.638944	0.626112	PFKFB4/AKR1B1/FCSK/ALDOC	4
Leukocyte transendothelial migration	9/369	116/8844	0.0529899	0.638944	0.626112	PIK3CD/PIK3R3/F11R/RAPGEF4/MYL5/CLDN4/CDH5/JAM2/MAPK11	9
Endocrine resistance	8/369	99/8844	0.054279	0.638944	0.626112	PIK3CD/PIK3R3/ADCY5/NOTCH4/DLL1/SHC2/NOTCH3/MAPK11	8
Hematopoietic cell lineage	8/369	99/8844	0.054279	0.638944	0.626112	IL1R2/IL1R1/CD14/TNF/HLA-DQB1/CD4/EPOR/IL11	8
Malaria	5/369	50/8844	0.0562346	0.638944	0.626112	THBS3/THBS4/TNF/LRP1/CD40	5
Wnt signaling pathway	12/369	174/8844	0.0599618	0.638944	0.626112	RSPO1/WNT2B/WNT10A/MCC/CAMK2B/ROR2/LGR4/FZD4/SERPINF1/APCDD1/TLE6/TLE2	12
TNF signaling pathway	9/369	119/8844	0.0604316	0.638944	0.626112	PIK3CD/PIK3R3/IL18R1/CASP10/TNF/MMP14/NOD2/MAP2K6/MAPK11	9
Mucin type O-glycan biosynthesis	4/369	36/8844	0.0614719	0.638944	0.626112	GALNT12/GALNT6/GALNT16/ST6GALNAC2	4
Neurotrophin signaling pathway	9/369	120/8844	0.0630537	0.638944	0.626112	PIK3CD/PIK3R3/RPS6KA2/CAMK2B/ARHGDIG/NGFR/SHC2/NTF4/MAPK11	9
ErbB signaling pathway	7/369	86/8844	0.0671347	0.658353	0.645131	PIK3CD/PIK3R3/CBLB/AREG/CAMK2B/ERBB3/SHC2	7
Fluid shear stress and atherosclerosis	10/369	141/8844	0.0702069	0.665745	0.652375	PIK3CD/PIK3R3/GSTM4/IL1R2/IL1R1/TNF/ASS1/CDH5/MAP2K6/MAPK11	10
Aldosterone-regulated sodium reabsorption	4/369	38/8844	0.0722684	0.665745	0.652375	PIK3CD/PIK3R3/SCNN1A/HSD11B2	4
Alcoholic liver disease	10/369	144/8844	0.0783979	0.70097	0.686892	IL17RC/CD14/TNF/ACACB/FOXO1/MAP2K6/CPT1C/LPIN3/PPARA/MAPK11	10
Inositol phosphate metabolism	6/369	73/8844	0.0834138	0.708558	0.694328	PIK3CD/PIK3C2B/PLCH1/PIP5KL1/ALDH6A1/ISYNA1	6
Proteoglycans in cancer	13/369	204/8844	0.0846542	0.708558	0.694328	PIK3CD/PIK3R3/WNT2B/WNT10A/TNF/CAMK2B/COL1A2/ANK1/IGF2/FZD4/ERBB3/COL1A1/MAPK11	13
Glycine, serine and threonine metabolism	4/369	41/8844	0.0901351	0.708558	0.694328	AMT/CHDH/SARDH/GAMT	4
Nicotine addiction	4/369	41/8844	0.0901351	0.708558	0.694328	GABRD/GRIN2C/GRIN3B/SLC17A7	4
Toxoplasmosis	8/369	111/8844	0.0919921	0.708558	0.694328	TNF/HLA-DQB1/LAMC3/MAP2K6/LAMA3/CD40/LAMA5/MAPK11	8
Relaxin signaling pathway	9/369	130/8844	0.0932313	0.708558	0.694328	PIK3CD/PIK3R3/ADCY5/COL1A2/RLN2/COL1A1/SHC2/GNG7/MAPK11	9
Type I diabetes mellitus	4/369	43/8844	0.10311	0.76452	0.749166	CPE/TNF/HLA-DQB1/ICA1	4
Bacterial invasion of epithelial cells	6/369	78/8844	0.106377	0.765122	0.749756	PIK3CD/PIK3R3/DNM1/SHC2/SEPTIN3/SEPTIN6	6
Transcriptional misregulation in cancer	12/369	193/8844	0.108712	0.765122	0.749756	IL1R2/CD14/ETV1/FLT1/FOXO1/ARNT2/BAIAP3/JUP/NGFR/CD40/TMPRSS2/TSPAN7	12
Synaptic vesicle cycle	6/369	79/8844	0.111327	0.765122	0.749756	ATP6V1B1/SLC1A1/DNM1/STX1B/RAB3A/SLC17A7	6
Prostate cancer	7/369	98/8844	0.114498	0.765122	0.749756	PIK3CD/PIK3R3/IL1R2/FGFR2/PDGFD/FOXO1/TMPRSS2	7
Cytokine-cytokine receptor interaction	17/369	298/8844	0.117972	0.765122	0.749756	BMP8B/GDF7/IL1R2/IL1R1/IL18R1/IL17RC/TNF/LTB/CNTFR/CD4/GDF3/ACVRL1/CCR10/NGFR/EPOR/IL11/CD40	17
Basal cell carcinoma	5/369	63/8844	0.121675	0.765122	0.749756	PTCH2/WNT2B/GLI2/WNT10A/FZD4	5
mTOR signaling pathway	10/369	158/8844	0.124132	0.765122	0.749756	PIK3CD/PIK3R3/WNT2B/ATP6V1B1/WNT10A/TNF/RPS6KA2/DDIT4/FZD4/LPIN3	10
Hepatitis C	10/369	159/8844	0.127865	0.765122	0.749756	PIK3CD/PIK3R3/RSAD2/TLR3/TNF/CLDN4/IFIT1/OAS1/IRF9/PPARA	10
AGE-RAGE signaling pathway in diabetic complications	7/369	101/8844	0.128523	0.765122	0.749756	PIK3CD/PIK3R3/TNF/COL1A2/FOXO1/COL1A1/MAPK11	7
Type II diabetes mellitus	4/369	47/8844	0.131415	0.765122	0.749756	PIK3CD/PIK3R3/TNF/KCNJ11	4
Inflammatory bowel disease	5/369	65/8844	0.133986	0.765122	0.749756	IL18R1/TNF/HLA-DQB1/GATA3/NOD2	5
beta-Alanine metabolism	3/369	31/8844	0.137534	0.765122	0.749756	ALDH3B1/ALDH6A1/ABAT	3
Asthma	3/369	31/8844	0.137534	0.765122	0.749756	TNF/HLA-DQB1/CD40	3
Taurine and hypotaurine metabolism	2/369	16/8844	0.141968	0.765122	0.749756	FMO4/GGT7	2
Propanoate metabolism	3/369	32/8844	0.147348	0.765122	0.749756	ACACB/ALDH6A1/ABAT	3
Apoptosis - multiple species	3/369	32/8844	0.147348	0.765122	0.749756	NGFR/SEPTIN4/BBC3	3
Signaling pathways regulating pluripotency of stem cells	9/369	144/8844	0.147435	0.765122	0.749756	PIK3CD/PIK3R3/WNT2B/WNT10A/FGFR4/FGFR2/FZD4/JAK3/MAPK11	9
Protein digestion and absorption	7/369	105/8844	0.148494	0.765122	0.749756	SLC9A3/COL11A2/COL1A2/SLC1A1/COL5A1/COL1A1/COL6A2	7
Fc epsilon RI signaling pathway	5/369	69/8844	0.160174	0.797799	0.781777	PIK3CD/PIK3R3/TNF/MAP2K6/MAPK11	5
TGF-beta signaling pathway	7/369	108/8844	0.164374	0.797799	0.781777	BMP8B/GDF7/LTBP1/CHRD/TNF/FBN1/RGMA	7
Regulation of actin cytoskeleton	13/369	230/8844	0.164526	0.797799	0.781777	PIK3CD/PIK3R3/PFN4/ARHGEF4/MYL5/CYFIP2/FGFR4/GSN/FGFR2/SSH3/PDGFD/ITGB4/ARHGEF6	13
Breast cancer	9/369	148/8844	0.165333	0.797799	0.781777	PIK3CD/PIK3R3/WNT2B/WNT10A/NOTCH4/DLL1/FZD4/SHC2/NOTCH3	9
Influenza A	10/369	172/8844	0.181684	0.852384	0.835265	PIK3CD/PIK3R3/RSAD2/IFIH1/TLR3/TNF/HLA-DQB1/OAS1/IRF9/TMPRSS2	10
Non-small cell lung cancer	5/369	73/8844	0.188246	0.852384	0.835265	PIK3CD/PIK3R3/RET/KIF5A/JAK3	5
Lipid and atherosclerosis	12/369	216/8844	0.191539	0.852384	0.835265	PIK3CD/PIK3R3/CD14/TNF/CAMK2B/VLDLR/ABCA1/HSPA2/MAP2K6/CD40/ABCG1/MAPK11	12
Rheumatoid arthritis	6/369	94/8844	0.198293	0.852384	0.835265	ATP6V1B1/TNF/LTB/HLA-DQB1/FLT1/IL11	6
Biosynthesis of nucleotide sugars	3/369	37/8844	0.199395	0.852384	0.835265	GFPT2/GNE/FCSK	3
Lipoic acid metabolism	2/369	20/8844	0.202202	0.852384	0.835265	AMT/OGDHL	2
p53 signaling pathway	5/369	75/8844	0.202905	0.852384	0.835265	CCNG2/ADGRB1/CD82/SESN3/BBC3	5
Cholinergic synapse	7/369	115/8844	0.204152	0.852384	0.835265	PIK3CD/PIK3R3/ADCY5/CAMK2B/CHRNA3/GNG7/KCNJ4	7
Hedgehog signaling pathway	4/369	56/8844	0.204673	0.852384	0.835265	PTCH2/HHAT/GLI2/MEGF8	4
Hippo signaling pathway	9/369	157/8844	0.209074	0.852384	0.835265	BMP8B/WNT2B/GDF7/GLI2/WNT10A/AREG/FZD4/LLGL2/BBC3	9
Allograft rejection	3/369	38/8844	0.210292	0.852384	0.835265	TNF/HLA-DQB1/CD40	3
Primary immunodeficiency	3/369	38/8844	0.210292	0.852384	0.835265	CD4/JAK3/CD40	3
Yersinia infection	8/369	138/8844	0.21852	0.874078	0.856524	PIK3CD/PIK3R3/TNF/RPS6KA2/WIPF3/CD4/MAP2K6/MAPK11	8
Measles	8/369	139/8844	0.224138	0.87916	0.861504	PIK3CD/PIK3R3/IFIH1/CBLB/OAS1/IRF9/JAK3/BBC3	8
Pertussis	5/369	78/8844	0.225574	0.87916	0.861504	CD14/TNF/C1S/C1R/MAPK11	5
Histidine metabolism	2/369	22/8844	0.233311	0.884468	0.866705	ALDH3B1/FTCD	2
VEGF signaling pathway	4/369	60/8844	0.240424	0.884468	0.866705	PIK3CD/PIK3R3/SHC2/MAPK11	4
Hepatitis B	9/369	163/8844	0.240577	0.884468	0.866705	PIK3CD/PIK3R3/IFIH1/CASP10/TLR3/TNF/MAP2K6/JAK3/MAPK11	9
Osteoclast differentiation	8/369	142/8844	0.2413	0.884468	0.866705	PIK3CD/PIK3R3/IL1R1/TNF/IRF9/MAP2K6/OSCAR/MAPK11	8
Growth hormone synthesis, secretion and action	7/369	122/8844	0.247186	0.884468	0.866705	PIK3CD/PIK3R3/ADCY5/MRAP2/MAP2K6/SHC2/MAPK11	7
Mannose type O-glycan biosynthesis	2/369	23/8844	0.248977	0.884468	0.866705	B3GAT1/MGAT5B	2
Steroid hormone biosynthesis	4/369	62/8844	0.258813	0.884468	0.866705	CYP11A1/HSD11B2/HSD11B1L/SULT2B1	4
Longevity regulating pathway - multiple species	4/369	62/8844	0.258813	0.884468	0.866705	PIK3CD/PIK3R3/ADCY5/FOXO1	4
Calcium signaling pathway	13/369	254/8844	0.262763	0.884468	0.866705	MST1/EDNRA/FGFR4/CAMK2B/RET/FGFR2/PDGFD/ERBB3/FLT1/ORAI3/GRIN2C/GRIN3B/P2RX6	13
Platelet activation	7/369	125/8844	0.266439	0.884468	0.866705	PIK3CD/PIK3R3/ADCY5/COL1A2/RASGRP2/COL1A1/MAPK11	7
C-type lectin receptor signaling pathway	6/369	105/8844	0.273925	0.884468	0.866705	PIK3CD/PIK3R3/CBLB/TNF/IRF9/MAPK11	6
Viral life cycle - HIV-1	4/369	64/8844	0.277467	0.884468	0.866705	FEZ1/CD4/BST2/APOBEC3F	4
Phospholipase D signaling pathway	8/369	149/8844	0.282923	0.884468	0.866705	PIK3CD/PIK3R3/RAPGEF4/ADCY5/AGPAT4/DNM1/PDGFD/SHC2	8
Gastric cancer	8/369	150/8844	0.289022	0.884468	0.866705	PIK3CD/PIK3R3/WNT2B/WNT10A/FGFR2/FZD4/JUP/SHC2	8
Insulin secretion	5/369	86/8844	0.289147	0.884468	0.866705	RAPGEF4/ADCY5/CAMK2B/KCNJ11/RAB3A	5
Th17 cell differentiation	6/369	108/8844	0.29569	0.884468	0.866705	IL1R1/HLA-DQB1/GATA3/CD4/JAK3/MAPK11	6
Complement and coagulation cascades	5/369	88/8844	0.305553	0.884468	0.866705	PROS1/C1S/C1R/SERPINA5/F8	5
Long-term potentiation	4/369	67/8844	0.305822	0.884468	0.866705	RPS6KA2/CAMK2B/PPP1R1A/GRIN2C	4
Motor proteins	10/369	197/8844	0.307586	0.884468	0.866705	KIF21B/DNAH7/MYL5/KLC4/MYO7A/KIF5A/DNAH3/MYO1D/MYO15B/MYH7B	10
Other types of O-glycan biosynthesis	3/369	47/8844	0.312437	0.884468	0.866705	GALNT12/GALNT6/GALNT16	3
Pyruvate metabolism	3/369	47/8844	0.312437	0.884468	0.866705	PC/ACACB/LDHD	3
Acute myeloid leukemia	4/369	68/8844	0.315345	0.884468	0.866705	PIK3CD/PIK3R3/CD14/JUP	4
Longevity regulating pathway	5/369	90/8844	0.322092	0.884468	0.866705	PIK3CD/PIK3R3/ADCY5/SESN3/FOXO1	5
PD-L1 expression and PD-1 checkpoint pathway in cancer	5/369	90/8844	0.322092	0.884468	0.866705	PIK3CD/PIK3R3/CD4/MAP2K6/MAPK11	5
Amphetamine addiction	4/369	69/8844	0.324894	0.884468	0.866705	ADCY5/CAMK2B/GRIN2C/GRIN3B	4
Glycosphingolipid biosynthesis - lacto and neolacto series	2/369	28/8844	0.327211	0.884468	0.866705	ST3GAL6/B3GNT4	2
Phagosome	8/369	157/8844	0.332538	0.884468	0.866705	THBS3/ATP6V1B1/PLA2R1/THBS4/CD14/HLA-DQB1/C1R/MRC2	8
Adipocytokine signaling pathway	4/369	70/8844	0.334462	0.884468	0.866705	TNF/ACACB/CPT1C/PPARA	4
Intestinal immune network for IgA production	3/369	49/8844	0.33557	0.884468	0.866705	HLA-DQB1/CCR10/CD40	3
Cocaine addiction	3/369	49/8844	0.33557	0.884468	0.866705	ADCY5/GRIN2C/GRIN3B	3
Tuberculosis	9/369	180/8844	0.337185	0.884468	0.866705	PLA2R1/CASP10/CD14/TNF/HLA-DQB1/CAMK2B/NOD2/MRC2/MAPK11	9
Apoptosis	7/369	136/8844	0.33994	0.884468	0.866705	PIK3CD/PIK3R3/CASP10/CTSO/TNF/SEPTIN4/BBC3	7
Epstein-Barr virus infection	10/369	203/8844	0.34072	0.884468	0.866705	PIK3CD/PIK3R3/TNF/HLA-DQB1/OAS1/IRF9/MAP2K6/JAK3/CD40/MAPK11	10
Prolactin signaling pathway	4/369	71/8844	0.344043	0.884468	0.866705	PIK3CD/PIK3R3/SHC2/MAPK11	4
Epithelial cell signaling in Helicobacter pylori infection	4/369	71/8844	0.344043	0.884468	0.866705	F11R/ATP6V1B1/JAM2/MAPK11	4
Central carbon metabolism in cancer	4/369	71/8844	0.344043	0.884468	0.866705	PIK3CD/PIK3R3/RET/FGFR2	4
Shigellosis	12/369	249/8844	0.345533	0.884468	0.866705	PIK3CD/PIK3R3/PFN4/IL1R1/MYL5/CD14/TNF/FOXO1/MAP1LC3A/SEPTIN3/MAPK11/SEPTIN6	12
GnRH signaling pathway	5/369	93/8844	0.347078	0.884468	0.866705	ADCY5/CAMK2B/MMP14/MAP2K6/MAPK11	5
Small cell lung cancer	5/369	93/8844	0.347078	0.884468	0.866705	PIK3CD/PIK3R3/LAMC3/LAMA3/LAMA5	5
Arginine and proline metabolism	3/369	50/8844	0.347127	0.884468	0.866705	HOGA1/GAMT/PRODH	3
Amino sugar and nucleotide sugar metabolism	3/369	50/8844	0.347127	0.884468	0.866705	GFPT2/GNE/FCSK	3
Diabetic cardiomyopathy	10/369	205/8844	0.351908	0.884468	0.866705	PIK3CD/PIK3R3/GFPT2/CAMK2B/COL1A2/PDK4/COL1A1/PPARA/MAPK11/PDK3	10
RIG-I-like receptor signaling pathway	4/369	72/8844	0.353629	0.884468	0.866705	IFIH1/CASP10/TNF/MAPK11	4
Glutamatergic synapse	6/369	116/8844	0.355098	0.884468	0.866705	ADCY5/SLC1A1/GRIN2C/GRIN3B/GNG7/SLC17A7	6
Citrate cycle (TCA cycle)	2/369	30/8844	0.357997	0.884468	0.866705	OGDHL/PC	2
Endocytosis	12/369	252/8844	0.36077	0.884468	0.866705	ASAP3/CBLB/PSD2/FGFR4/WIPF3/VPS37D/PIP5KL1/DNM1/PSD/FGFR2/KIF5A/RAB11FIP4	12
IL-17 signaling pathway	5/369	95/8844	0.363804	0.884771	0.867002	IL17RC/TNF/LCN2/MAPK4/MAPK11	5
Glyoxylate and dicarboxylate metabolism	2/369	31/8844	0.373202	0.895355	0.877373	AMT/HOGA1	2
N-Glycan biosynthesis	3/369	53/8844	0.381644	0.895355	0.877373	MAN1C1/MGAT5B/MGAT3	3
Platinum drug resistance	4/369	75/8844	0.382371	0.895355	0.877373	PIK3CD/PIK3R3/GSTM4/BBC3	4
Fc gamma R-mediated phagocytosis	5/369	98/8844	0.388916	0.895355	0.877373	PIK3CD/ASAP3/PIK3R3/GSN/PLA2G6	5
Glioma	4/369	76/8844	0.391926	0.895355	0.877373	PIK3CD/PIK3R3/CAMK2B/SHC2	4
Spinocerebellar ataxia	7/369	144/8844	0.39496	0.895355	0.877373	PIK3CD/PIK3R3/ATXN1/VLDLR/BEAN1/GRIN2C/GRIN3B	7
Choline metabolism in cancer	5/369	99/8844	0.397277	0.895355	0.877373	PIK3CD/PIK3R3/SLC44A5/SLC44A3/PDGFD	5
AMPK signaling pathway	6/369	122/8844	0.40024	0.895355	0.877373	PIK3CD/PIK3R3/PFKFB4/ACACB/FOXO1/CPT1C	6
T cell receptor signaling pathway	6/369	122/8844	0.40024	0.895355	0.877373	PIK3CD/PIK3R3/CBLB/TNF/CD4/MAPK11	6
Thyroid hormone signaling pathway	6/369	122/8844	0.40024	0.895355	0.877373	PIK3CD/PIK3R3/NOTCH4/FOXO1/NOTCH3/SLC16A2	6
Virion - Ebolavirus, Lyssavirus and Morbillivirus	1/369	12/8844	0.400553	0.895355	0.877373	NGFR	1
Coronavirus disease - COVID-19	11/369	238/8844	0.407808	0.902185	0.884066	PIK3CD/PIK3R3/IFIH1/TLR3/TNF/C1S/C1R/OAS1/IRF9/TMPRSS2/MAPK11	11
Melanogenesis	5/369	101/8844	0.413965	0.902185	0.884066	WNT2B/WNT10A/ADCY5/CAMK2B/FZD4	5
Tight junction	8/369	170/8844	0.41548	0.902185	0.884066	F11R/SYNPO/CLDN4/TJP2/CGNL1/LLGL2/TJP3/JAM2	8
Hepatocellular carcinoma	8/369	170/8844	0.41548	0.902185	0.884066	PIK3CD/PIK3R3/GSTM4/WNT2B/WNT10A/IGF2/FZD4/SHC2	8
Non-homologous end-joining	1/369	13/8844	0.425598	0.917268	0.898846	POLL	1
Antigen processing and presentation	4/369	80/8844	0.429883	0.917268	0.898846	TNF/HLA-DQB1/CD4/HSPA2	4
Kaposi sarcoma-associated herpesvirus infection	9/369	196/8844	0.432973	0.917268	0.898846	PIK3CD/PIK3R3/TLR3/MICB/IRF9/MAP2K6/GNG7/MAP1LC3A/MAPK11	9
Purine metabolism	6/369	128/8844	0.445208	0.917268	0.898846	ADCY5/PDE8B/AK7/ADSS1/HDDC3/PDE9A	6
NF-kappa B signaling pathway	5/369	105/8844	0.447103	0.917268	0.898846	IL1R1/CD14/TNF/LTB/CD40	5
Dilated cardiomyopathy	5/369	105/8844	0.447103	0.917268	0.898846	CACNA2D2/ADCY5/TNF/ITGB4/CACNG7	5
Regulation of lipolysis in adipocytes	3/369	59/8844	0.449223	0.917268	0.898846	PIK3CD/PIK3R3/ADCY5	3
Glycosaminoglycan biosynthesis - keratan sulfate	1/369	14/8844	0.449599	0.917268	0.898846	CHST1	1
Human T-cell leukemia virus 1 infection	10/369	223/8844	0.453899	0.917268	0.898846	PIK3CD/PIK3R3/IL1R2/IL1R1/ADCY5/TNF/HLA-DQB1/CD4/JAK3/CD40	10
African trypanosomiasis	2/369	37/8844	0.460884	0.917268	0.898846	TNF/APOL1	2
Glucagon signaling pathway	5/369	107/8844	0.463502	0.917268	0.898846	CAMK2B/ACACB/FOXO1/CPT1C/PPARA	5
Adrenergic signaling in cardiomyocytes	7/369	154/8844	0.463663	0.917268	0.898846	RAPGEF4/CACNA2D2/ADCY5/CAMK2B/PPP1R1A/CACNG7/MAPK11	7
Cushing syndrome	7/369	155/8844	0.470459	0.917268	0.898846	WNT2B/WNT10A/ADCY5/PDE8B/CAMK2B/FZD4/CYP11A1	7
Glycosphingolipid biosynthesis - ganglio series	1/369	15/8844	0.4726	0.917268	0.898846	ST3GAL5	1
Thiamine metabolism	1/369	15/8844	0.4726	0.917268	0.898846	AK7	1
Nicotinate and nicotinamide metabolism	2/369	38/8844	0.474806	0.917268	0.898846	NMNAT2/QPRT	2
Nucleotide metabolism	4/369	85/8844	0.476387	0.917268	0.898846	CDA/CMPK2/AK7/ADSS1	4
Salmonella infection	11/369	251/8844	0.477887	0.917268	0.898846	PIK3CD/PIK3C2B/PFN4/MYL5/CD14/CYFIP2/TNF/KLC4/KIF5A/MAP2K6/MAPK11	11
HIF-1 signaling pathway	5/369	109/8844	0.479755	0.917268	0.898846	PIK3CD/PIK3R3/CAMK2B/FLT1/ALDOC	5
Arrhythmogenic right ventricular cardiomyopathy	4/369	86/8844	0.48552	0.922489	0.903962	CACNA2D2/JUP/ITGB4/CACNG7	4
Colorectal cancer	4/369	87/8844	0.49459	0.924759	0.906187	PIK3CD/PIK3R3/AREG/BBC3	4
Phenylalanine metabolism	1/369	16/8844	0.494643	0.924759	0.906187	ALDH3B1	1
Progesterone-mediated oocyte maturation	5/369	111/8844	0.495841	0.924759	0.906187	PIK3CD/PIK3R3/ADCY5/RPS6KA2/MAPK11	5
GABAergic synapse	4/369	89/8844	0.512523	0.92892	0.910265	GABRD/ADCY5/ABAT/GNG7	4
Glycerolipid metabolism	3/369	65/8844	0.513637	0.92892	0.910265	AGPAT4/AKR1B1/LPIN3	3
Cortisol synthesis and secretion	3/369	65/8844	0.513637	0.92892	0.910265	ADCY5/PDE8B/CYP11A1	3
GnRH secretion	3/369	65/8844	0.513637	0.92892	0.910265	PIK3CD/PIK3R3/KCNJ11	3
Insulin signaling pathway	6/369	138/8844	0.518329	0.92892	0.910265	PIK3CD/PIK3R3/CBLB/ACACB/FOXO1/SHC2	6
Parathyroid hormone synthesis, secretion and action	5/369	115/8844	0.527431	0.92892	0.910265	ADCY5/GATA3/MMP17/MMP14/MMP15	5
Morphine addiction	4/369	91/8844	0.53016	0.92892	0.910265	GABRD/ADCY5/PDE8B/GNG7	4
Human immunodeficiency virus 1 infection	9/369	213/8844	0.533306	0.92892	0.910265	PIK3CD/PIK3R3/TNF/CD4/MAP2K6/GNG7/BST2/APOBEC3F/MAPK11	9
Carbon metabolism	5/369	116/8844	0.535193	0.92892	0.910265	AMT/OGDHL/PC/ALDH6A1/ALDOC	5
Fatty acid biosynthesis	1/369	18/8844	0.536009	0.92892	0.910265	ACACB	1
Fat digestion and absorption	2/369	43/8844	0.541014	0.92892	0.910265	ABCA1/SLC27A1	2
Chemical carcinogenesis - receptor activation	9/369	215/8844	0.54474	0.92892	0.910265	PIK3CD/PIK3R3/GSTM4/ADCY5/PAQR8/RPS6KA2/DLL1/CHRNA3/PPARA	9
Pathways of neurodegeneration - multiple diseases	20/369	483/8844	0.548214	0.92892	0.910265	WNT2B/DNAH7/WNT10A/UBA7/ATXN1/TNF/KLC4/PRKN/CAMK2B/HIP1/UBE2L6/FZD4/KIF5A/DNAH3/MAPT/MAP2K6/GRIN2C/MAP1LC3A/SEPTIN5/MAPK11	20
Base excision repair	2/369	44/8844	0.553546	0.92892	0.910265	POLL/NEIL1	2
Graft-versus-host disease	2/369	44/8844	0.553546	0.92892	0.910265	TNF/HLA-DQB1	2
Glycosaminoglycan degradation	1/369	19/8844	0.555407	0.92892	0.910265	IDUA	1
JAK-STAT signaling pathway	7/369	168/8844	0.556325	0.92892	0.910265	PIK3CD/PIK3R3/CNTFR/IRF9/EPOR/JAK3/IL11	7
Chemokine signaling pathway	8/369	193/8844	0.559055	0.92892	0.910265	PIK3CD/PIK3R3/ADCY5/RASGRP2/CCR10/SHC2/GNG7/JAK3	8
Renal cell carcinoma	3/369	70/8844	0.564129	0.92892	0.910265	PIK3CD/PIK3R3/ARNT2	3
Steroid biosynthesis	1/369	20/8844	0.573997	0.92892	0.910265	TM7SF2	1
Circadian entrainment	4/369	97/8844	0.581096	0.92892	0.910265	ADCY5/CAMK2B/GRIN2C/GNG7	4
Phosphatidylinositol signaling system	4/369	98/8844	0.589274	0.92892	0.910265	PIK3CD/PIK3R3/PIK3C2B/CDS1	4
Aldosterone synthesis and secretion	4/369	98/8844	0.589274	0.92892	0.910265	ADCY5/CAMK2B/PRKD1/CYP11A1	4
Glycosaminoglycan biosynthesis - chondroitin sulfate / dermatan sulfate	1/369	21/8844	0.591812	0.92892	0.910265	CHST11	1
Drug metabolism - cytochrome P450	3/369	73/8844	0.59285	0.92892	0.910265	GSTM4/FMO4/ALDH3B1	3
Melanoma	3/369	73/8844	0.59285	0.92892	0.910265	PIK3CD/PIK3R3/PDGFD	3
Hypertrophic cardiomyopathy	4/369	99/8844	0.597358	0.92892	0.910265	CACNA2D2/TNF/ITGB4/CACNG7	4
Valine, leucine and isoleucine degradation	2/369	48/8844	0.601226	0.92892	0.910265	ALDH6A1/ABAT	2
Staphylococcus aureus infection	4/369	100/8844	0.605346	0.92892	0.910265	HLA-DQB1/C1S/C1R/KRT15	4
cAMP signaling pathway	9/369	226/8844	0.605532	0.92892	0.910265	PIK3CD/PIK3R3/RAPGEF4/ADCY5/EDNRA/CAMK2B/GRIN2C/GRIN3B/PPARA	9
Biosynthesis of amino acids	3/369	75/8844	0.611306	0.92892	0.910265	ASS1/PC/ALDOC	3
Biosynthesis of cofactors	6/369	153/8844	0.620016	0.92892	0.910265	DHRS3/NMNAT2/CMPK2/AK7/ADSS1/QPRT	6
PPAR signaling pathway	3/369	76/8844	0.620321	0.92892	0.910265	SLC27A1/CPT1C/PPARA	3
Ether lipid metabolism	2/369	50/8844	0.623589	0.92892	0.910265	GDPD1/PLA2G6	2
Arginine biosynthesis	1/369	23/8844	0.625242	0.92892	0.910265	ASS1	1
Proximal tubule bicarbonate reclamation	1/369	23/8844	0.625242	0.92892	0.910265	SLC9A3	1
Glycerophospholipid metabolism	4/369	103/8844	0.628727	0.92892	0.910265	CDS1/AGPAT4/LPIN3/PLA2G6	4
Chagas disease	4/369	103/8844	0.628727	0.92892	0.910265	PIK3CD/PIK3R3/TNF/MAPK11	4
Leishmaniasis	3/369	77/8844	0.629194	0.92892	0.910265	TNF/HLA-DQB1/MAPK11	3
Pancreatic cancer	3/369	77/8844	0.629194	0.92892	0.910265	PIK3CD/PIK3R3/ARHGEF6	3
Chronic myeloid leukemia	3/369	77/8844	0.629194	0.92892	0.910265	PIK3CD/PIK3R3/SHC2	3
Ovarian steroidogenesis	2/369	51/8844	0.634402	0.92892	0.910265	ADCY5/CYP11A1	2
Cholesterol metabolism	2/369	51/8844	0.634402	0.92892	0.910265	ABCA1/LRP1	2
Vibrio cholerae infection	2/369	51/8844	0.634402	0.92892	0.910265	ATP6V1B1/TJP2	2
Carbohydrate digestion and absorption	2/369	52/8844	0.644971	0.92892	0.910265	PIK3CD/PIK3R3	2
Cellular senescence	6/369	157/8844	0.645001	0.92892	0.910265	PIK3CD/PIK3R3/HIPK2/FOXO1/MAP2K6/MAPK11	6
Non-alcoholic fatty liver disease	6/369	157/8844	0.645001	0.92892	0.910265	PIK3CD/PIK3R3/TNF/MLXIPL/PPARA/MAPK11	6
Metabolism of xenobiotics by cytochrome P450	3/369	79/8844	0.646508	0.92892	0.910265	GSTM4/ALDH3B1/HSD11B1L	3
Dopaminergic synapse	5/369	132/8844	0.650395	0.92892	0.910265	ADCY5/CAMK2B/KIF5A/GNG7/MAPK11	5
Autoimmune thyroid disease	2/369	53/8844	0.655298	0.92892	0.910265	HLA-DQB1/CD40	2
MicroRNAs in cancer	12/369	312/8844	0.656659	0.92892	0.910265	PIK3CD/PIK3R3/EFNA1/FOXP1/TNXB/NOTCH4/DDIT4/ERBB3/BMF/HDAC5/EFNA2/NOTCH3	12
FoxO signaling pathway	5/369	133/8844	0.656967	0.92892	0.910265	PIK3CD/PIK3R3/CCNG2/FOXO1/MAPK11	5
Natural killer cell mediated cytotoxicity	5/369	135/8844	0.669872	0.933357	0.914612	PIK3CD/PIK3R3/MICB/TNF/SHC2	5
Glycosylphosphatidylinositol (GPI)-anchor biosynthesis	1/369	26/8844	0.670338	0.933357	0.914612	PIGZ	1
alpha-Linolenic acid metabolism	1/369	26/8844	0.670338	0.933357	0.914612	PLA2G6	1
Polycomb repressive complex	3/369	83/8844	0.679397	0.933357	0.914612	L3MBTL1/CBX7/BCORL1	3
Butanoate metabolism	1/369	27/8844	0.684133	0.933357	0.914612	ABAT	1
Folate biosynthesis	1/369	27/8844	0.684133	0.933357	0.914612	AKR1B1	1
Legionellosis	2/369	56/8844	0.684841	0.933357	0.914612	CD14/TNF	2
Oocyte meiosis	5/369	139/8844	0.694714	0.933357	0.914612	ADCY5/RPS6KA2/CAMK2B/SMC1B/MAPK11	5
Estrogen signaling pathway	5/369	139/8844	0.694714	0.933357	0.914612	PIK3CD/PIK3R3/ADCY5/KRT15/SHC2	5
Systemic lupus erythematosus	5/369	139/8844	0.694714	0.933357	0.914612	TNF/HLA-DQB1/C1S/C1R/CD40	5
Collecting duct acid secretion	1/369	28/8844	0.697352	0.933357	0.914612	ATP6V1B1	1
Apelin signaling pathway	5/369	140/8844	0.700721	0.933357	0.914612	ADCY5/HDAC5/GNG7/NOTCH3/MAP1LC3A	5
Pyrimidine metabolism	2/369	58/8844	0.703363	0.933357	0.914612	CDA/CMPK2	2
Glutathione metabolism	2/369	58/8844	0.703363	0.933357	0.914612	GSTM4/GGT7	2
Hippo signaling pathway - multiple species	1/369	29/8844	0.71002	0.933357	0.914612	RASSF2	1
Endometrial cancer	2/369	59/8844	0.71228	0.933357	0.914612	PIK3CD/PIK3R3	2
Ubiquitin mediated proteolysis	5/369	142/8844	0.712489	0.933357	0.914612	FBXO2/UBA7/CBLB/PRKN/UBE2L6	5
Linoleic acid metabolism	1/369	30/8844	0.722159	0.933357	0.914612	PLA2G6	1
Antifolate resistance	1/369	30/8844	0.722159	0.933357	0.914612	TNF	1
Arachidonic acid metabolism	2/369	61/8844	0.729442	0.933357	0.914612	PTGIS/PLA2G6	2
Mineral absorption	2/369	61/8844	0.729442	0.933357	0.914612	SLC9A3/STEAP2	2
Bile secretion	3/369	90/8844	0.731394	0.933357	0.914612	SLC4A5/ADCY5/SLC9A3	3
Human cytomegalovirus infection	8/369	226/8844	0.732735	0.933357	0.914612	PIK3CD/PIK3R3/IL1R1/ADCY5/TNF/MAP2K6/GNG7/MAPK11	8
Pentose phosphate pathway	1/369	31/8844	0.73379	0.933357	0.914612	ALDOC	1
B cell receptor signaling pathway	3/369	91/8844	0.738255	0.933771	0.915018	PIK3CD/PIK3R3/IFITM1	3
Galactose metabolism	1/369	32/8844	0.744937	0.933771	0.915018	AKR1B1	1
Pathogenic Escherichia coli infection	7/369	203/8844	0.749316	0.933771	0.915018	IL1R1/CYFIP2/TNF/WIPF3/CLDN4/MYO1D/MAPK11	7
Retrograde endocannabinoid signaling	5/369	149/8844	0.751092	0.933771	0.915018	GABRD/ADCY5/GNG7/SLC17A7/MAPK11	5
Sphingolipid signaling pathway	4/369	122/8844	0.755375	0.933771	0.915018	PIK3CD/PIK3R3/TNF/MAPK11	4
2-Oxocarboxylic acid metabolism	1/369	33/8844	0.755617	0.933771	0.915018	OGDHL	1
SNARE interactions in vesicular transport	1/369	33/8844	0.755617	0.933771	0.915018	STX1B	1
Circadian rhythm	1/369	34/8844	0.765852	0.940251	0.921368	DBP	1
Glycolysis / Gluconeogenesis	2/369	67/8844	0.775794	0.940251	0.921368	ALDH3B1/ALDOC	2
Oxytocin signaling pathway	5/369	154/8844	0.776225	0.940251	0.921368	CACNA2D2/ADCY5/CAMK2B/CACNG7/KCNJ4	5
Pentose and glucuronate interconversions	1/369	36/8844	0.785056	0.940251	0.921368	AKR1B1	1
Tyrosine metabolism	1/369	36/8844	0.785056	0.940251	0.921368	ALDH3B1	1
Renin secretion	2/369	69/8844	0.78963	0.940251	0.921368	ADCY5/EDNRA	2
Viral myocarditis	2/369	69/8844	0.78963	0.940251	0.921368	HLA-DQB1/CD40	2
Viral protein interaction with cytokine and cytokine receptor	3/369	100/8844	0.793892	0.940251	0.921368	IL18R1/TNF/CCR10	3
Thyroid cancer	1/369	37/8844	0.794061	0.940251	0.921368	RET	1
Necroptosis	5/369	159/8844	0.799372	0.940251	0.921368	TLR3/TNF/CAMK2B/IRF9/JAK3	5
Chemical carcinogenesis - DNA adducts	2/369	71/8844	0.80271	0.940251	0.921368	GSTM4/HSD11B1L	2
Alcoholism	6/369	188/8844	0.802846	0.940251	0.921368	ADCY5/HDAC5/GRIN2C/SHC2/GRIN3B/GNG7	6
Parkinson disease	9/369	271/8844	0.804018	0.940251	0.921368	UBA7/ADCY5/KLC4/PRKN/CAMK2B/UBE2L6/KIF5A/MAPT/SEPTIN5	9
NOD-like receptor signaling pathway	6/369	189/8844	0.806871	0.940251	0.921368	TNF/OAS1/IRF9/NOD2/MAP1LC3A/MAPK11	6
Lysosome	4/369	132/8844	0.807255	0.940251	0.921368	IDUA/CTSO/ABCA2/NAPSA	4
Mitophagy - animal	3/369	105/8844	0.820316	0.951817	0.932702	PRKN/BNIP3L/MAP1LC3A	3
Gastric acid secretion	2/369	76/8844	0.832301	0.95621	0.937006	ADCY5/CAMK2B	2
Various types of N-glycan biosynthesis	1/369	42/8844	0.833745	0.95621	0.937006	MAN1C1	1
Ferroptosis	1/369	42/8844	0.833745	0.95621	0.937006	MAP1LC3A	1
Autophagy - animal	5/369	169/8844	0.839984	0.95621	0.937006	PIK3CD/PIK3R3/DDIT4/ATG16L2/MAP1LC3A	5
Fatty acid degradation	1/369	43/8844	0.840715	0.95621	0.937006	CPT1C	1
RNA degradation	2/369	78/8844	0.842974	0.95621	0.937006	BTG2/PAN2	2
Vasopressin-regulated water reabsorption	1/369	44/8844	0.847393	0.957649	0.938416	ARHGDIG	1
Amyotrophic lateral sclerosis	12/369	371/8844	0.85601	0.958447	0.939199	PFN4/DNAH7/TNF/KLC4/PRKN/KIF5A/ANG/DNAH3/MAP2K6/GRIN2C/MAP1LC3A/MAPK11	12
Drug metabolism - other enzymes	2/369	81/8844	0.857834	0.958447	0.939199	CDA/GSTM4	2
Proteasome	1/369	46/8844	0.859924	0.958447	0.939199	PSMB9	1
Viral carcinogenesis	6/369	205/8844	0.862906	0.958447	0.939199	PIK3CD/PIK3R3/GSN/IRF9/HDAC5/JAK3	6
Peroxisome	2/369	83/8844	0.867016	0.958447	0.939199	PAOX/ABCD1	2
Cytosolic DNA-sensing pathway	2/369	83/8844	0.867016	0.958447	0.939199	ZDHHC11B/GSDME	2
Cardiac muscle contraction	2/369	87/8844	0.883769	0.972183	0.952658	CACNA2D2/CACNG7	2
Cysteine and methionine metabolism	1/369	52/8844	0.891686	0.972183	0.952658	BHMT2	1
Endocrine and other factor-regulated calcium reabsorption	1/369	53/8844	0.896232	0.972183	0.952658	DNM1	1
Prion disease	8/369	278/8844	0.900116	0.972183	0.952658	PIK3CD/PIK3R3/TNF/KLC4/KIF5A/GRIN2C/GRIN3B/MAPK11	8
Gap junction	2/369	92/8844	0.901967	0.972183	0.952658	ADCY5/PDGFD	2
Fanconi anemia pathway	1/369	55/8844	0.904761	0.972183	0.952658	FANCF	1
Adherens junction	2/369	93/8844	0.905272	0.972183	0.952658	MYL5/CDH5	2
Neuroactive ligand-receptor interaction	11/369	368/8844	0.907368	0.972183	0.952658	GABRD/PAQR6/EDNRA/LYNX1/RLN2/GRID1/CHRNA3/GRIN2C/GRIN3B/OPRL1/P2RX6	11
Neutrophil extracellular trap formation	5/369	192/8844	0.908223	0.972183	0.952658	PIK3CD/PIK3R3/HDAC5/AZU1/MAPK11	5
Fatty acid metabolism	1/369	57/8844	0.912591	0.97343	0.95388	CPT1C	1
Vascular smooth muscle contraction	3/369	134/8844	0.923018	0.977829	0.958191	ADCY5/EDNRA/PLA2G6	3
Long-term depression	1/369	60/8844	0.923148	0.977829	0.958191	GNAZ	1
Protein processing in endoplasmic reticulum	4/369	170/8844	0.929083	0.980698	0.961003	FBXO2/MAN1C1/PRKN/SEC31B	4
Alzheimer disease	11/369	391/8844	0.940801	0.989632	0.969757	PIK3CD/PIK3R3/WNT2B/WNT10A/TNF/KLC4/FZD4/LRP1/KIF5A/MAPT/GRIN2C	11
Retinol metabolism	1/369	68/8844	0.945488	0.991133	0.971227	DHRS3	1
Serotonergic synapse	2/369	115/8844	0.956259	0.996593	0.976578	ADCY5/GNG7	2
Thyroid hormone synthesis	1/369	75/8844	0.959649	0.996593	0.976578	ADCY5	1
Chemical carcinogenesis - reactive oxygen species	5/369	226/8844	0.962648	0.996593	0.976578	PIK3CD/PIK3R3/GSTM4/PRKD1/MAPK11	5
Cell cycle	3/369	158/8844	0.96381	0.996593	0.976578	CDC14C/CDKN1C/SMC1B	3
Thermogenesis	5/369	235/8844	0.970943	0.996675	0.976658	BMP8B/ADCY5/RPS6KA2/CPT1C/MAPK11	5
Taste transduction	1/369	86/8844	0.97486	0.996675	0.976658	SCNN1A	1
Oxidative phosphorylation	2/369	138/8844	0.981075	0.996675	0.976658	ATP6V1B1/LHPP	2
Salivary secretion	1/369	97/8844	0.984347	0.996675	0.976658	ADCY5	1
mRNA surveillance pathway	1/369	103/8844	0.987915	0.996675	0.976658	MSI1	1
Pancreatic secretion	1/369	106/8844	0.989382	0.996675	0.976658	ADCY5	1
Huntington disease	6/369	311/8844	0.991154	0.996675	0.976658	DNAH7/KLC4/HIP1/KIF5A/DNAH3/BBC3	6
cGMP-PKG signaling pathway	2/369	166/8844	0.993384	0.996675	0.976658	ADCY5/EDNRA	2
ATP-dependent chromatin remodeling	1/369	117/8844	0.993396	0.996675	0.976658	CECR2	1
Olfactory transduction	2/369	453/8844	1	1	0.979917	CAMK2B/GNG7	2
