# Supplementary material for: SIRT4 Promotes Pancreatic Cancer Stemness by Enhancing Histone Lactylation and Epigenetic Reprogramming Stimulated by Calcium Signaling
Source: Adv Sci (Weinh). 2025 Apr 29;12(20):2412553. doi: 10.1002/advs.202412553 (PMC12120773; doi:10.1002/advs.202412553)
Supplement: Supplementary file 4 — Supporting Table [file ADVS-12-2412553-s005.xlsx]

## Sheet: Supplementary table 9
Supplementary table 9. The list of differentially expressed genes enriched by H3K9lac binding from CUT&Tag data in MIA PaCa-2 cells expressing ENO1-K358R vs ENO1-K358Q mutant
Upregulated genes in ENO1-K358R vs ENO1-K358Q mutant
Gene Name	fc(Q/R)-H3K9lac-density	fc(R/Q)-H3K9lac-density
NINL	0	1.5
AC144836.1	0.666591	1.50017
SERF2	0.666554	1.50025
ALOXE3	0.666532	1.5003
NPHP4	0.666512	1.50035
QPCTL	0.666477	1.50043
IMPDH2	0.666447	1.50049
CRADD	0.666353	1.50071
ZNF815P	0.666341	1.50073
C10orf2	0.6662	1.50105
RP11-65J3.1	0.666016	1.50147
AC091729.9	0.666005	1.50149
ASTE1	0.666004	1.50149
hsa-mir-150	0.665974	1.50156
C11orf82	0.665918	1.50169
RP11-872D17.4	0.665902	1.50172
PTCHD1	0.665622	1.50235
TMEM128	0.665598	1.50241
AC079922.3	0.665591	1.50242
ASB11	0.66559	1.50243
PLXND1	0.665579	1.50245
AAMDC	0.665539	1.50254
NCOA6	0.665527	1.50257
ERBB2	0.665415	1.50282
RP5-1115A15.1	0.665397	1.50286
PRRC2A	0.665296	1.50309
Y_RNA	0.665237	1.50322
FBXO24	0.665149	1.50342
AC093510.1	0.665122	1.50348
NEK5	0.665054	1.50364
RP11-589C21.5	0.664861	1.50407
NRM	0.664544	1.50479
RAB2B	0.664542	1.5048
BAG1	0.664425	1.50506
CXorf64	0.664421	1.50507
SLC20A1	0.664405	1.50511
AL031666.1	0.664401	1.50512
TNFRSF10D	0.664391	1.50514
BBS4	0.664295	1.50536
RP11-706D8.3	0.664275	1.5054
AC005355.2	0.664235	1.50549
RTFDC1	0.6641	1.5058
AZI2	0.664094	1.50581
ZCWPW2	0.664094	1.50581
ZNF425	0.663949	1.50614
SSR4P1	0.663929	1.50619
UBE2V1	0.663854	1.50636
HES1	0.663653	1.50681
NFYA	0.663653	1.50681
DCP1A	0.663594	1.50695
SH3TC2	0.663585	1.50697
LRRC3C	0.663519	1.50712
AMDHD2	0.663474	1.50722
RP11-895M11.3	0.663201	1.50784
FAM89B	0.663183	1.50788
XRCC3	0.663116	1.50803
AC078993.1	0.663084	1.5081
MIR4683	0.663045	1.50819
DAAM1	0.663037	1.50821
DPAGT1	0.663016	1.50826
AKAP7	0.662946	1.50842
UEVLD	0.662856	1.50862
CLSTN3	0.662787	1.50878
RP11-373E16.4	0.662704	1.50897
RP11-138A9.1	0.662631	1.50914
COX10-AS1	0.662507	1.50942
COX10	0.662507	1.50942
AP000662.4	0.662469	1.5095
AGPAT6	0.662458	1.50953
RNA5SP18	0.662297	1.5099
CDC73	0.661939	1.51071
ADAMTSL5	0.661933	1.51073
RNU6-881P	0.661877	1.51085
BLOC1S2	0.661841	1.51094
KRI1	0.661813	1.511
RP11-98G7.1	0.661775	1.51109
ZNF57	0.66175	1.51114
AC034220.3	0.661746	1.51115
WNK2	0.661738	1.51117
CTD-2540B15.7	0.66166	1.51135
ALDH4A1	0.661569	1.51156
EIF4A1	0.661556	1.51159
TMEM161A	0.661549	1.5116
RP1-102K2.8	0.661496	1.51172
LRRC57	0.661465	1.5118
USF1	0.661393	1.51196
KLRG1	0.661337	1.51209
HIC1	0.661259	1.51227
C16orf93	0.661211	1.51238
TMEM75	0.661143	1.51253
DENND4A	0.661121	1.51258
SLC35D2	0.661117	1.51259
LINC00324	0.661099	1.51263
RP1-197J16.1	0.661069	1.5127
TMEM127	0.661059	1.51272
CIAO1	0.661059	1.51272
RP11-200A1.1	0.661003	1.51285
TBKBP1	0.660913	1.51306
TCEB1	0.660799	1.51332
TMEM70	0.660799	1.51332
RNU6-474P	0.660768	1.51339
BLOC1S1	0.660725	1.51349
RP11-644F5.10	0.660725	1.51349
ZSCAN2	0.660612	1.51375
ZNF324B	0.660587	1.51381
TTL	0.6603	1.51446
BTN2A2	0.660272	1.51453
CMPK1	0.66024	1.5146
AC092832.1	0.660221	1.51464
RABEPK	0.660173	1.51475
RP11-800A3.7	0.66005	1.51504
SLC25A46	0.659992	1.51517
RP11-305E17.6	0.659932	1.51531
ITGA7	0.659929	1.51531
DCAF16	0.659874	1.51544
CENPL	0.659873	1.51544
CAB39	0.659862	1.51547
ALS2	0.659842	1.51551
ZNF76	0.659724	1.51579
HAUS2	0.65958	1.51612
KBTBD2	0.659547	1.51619
ACADSB	0.659466	1.51638
RP11-134G8.7	0.659464	1.51638
NCAPG	0.659269	1.51683
RP13-631K18.5	0.659082	1.51726
DCTN2	0.659051	1.51733
CSNK2A2	0.659036	1.51737
ADO	0.659017	1.51741
HGSNAT	0.658961	1.51754
LINC00525	0.65893	1.51761
PTPN4	0.658891	1.5177
UBR7	0.658778	1.51796
STMN3	0.658722	1.51809
RTCA	0.658666	1.51822
CHST12	0.658596	1.51838
SWAP70	0.658582	1.51841
RP11-640I15.1	0.658567	1.51845
C14orf142	0.658536	1.51852
C8orf86	0.658377	1.51889
RB1	0.658359	1.51893
M6PR	0.658231	1.51922
C19orf60	0.658225	1.51924
RP1-290I10.3	0.658183	1.51933
ZBTB47	0.657943	1.51989
PHPT1	0.657895	1.52
TRIB2	0.65777	1.52029
TMA16	0.657696	1.52046
UBLCP1	0.657664	1.52053
HM13-IT1	0.657556	1.52078
SPIRE2	0.657462	1.521
MIR5088	0.657378	1.52119
SLC22A18AS	0.657356	1.52125
STK36	0.657328	1.52131
C12orf44	0.657139	1.52175
PBXIP1	0.657004	1.52206
KIAA1191	0.656995	1.52208
UPK3B	0.65698	1.52212
NVL	0.656878	1.52235
TET2	0.656606	1.52298
HM13-AS1	0.656539	1.52314
PRR14	0.656479	1.52328
TOMM6	0.656443	1.52336
ST3GAL3	0.656424	1.52341
FAM208B	0.65638	1.52351
RP11-385D13.1	0.656276	1.52375
KB-1460A1.1	0.656233	1.52385
S100A16	0.656124	1.5241
ABHD12	0.656078	1.52421
NDUFA13	0.656018	1.52435
LMBR1	0.656002	1.52439
FAM132B	0.655819	1.52481
FAM161B	0.655798	1.52486
FOXA3	0.655725	1.52503
AC092143.1	0.655711	1.52506
RP11-660L16.2	0.655696	1.5251
WBSCR16	0.65568	1.52513
TROAP	0.655592	1.52534
RP11-455G16.1	0.655435	1.5257
HMBOX1	0.655365	1.52587
RP13-631K18.3	0.655321	1.52597
CTC-338M12.1	0.655186	1.52628
PTTG1	0.655022	1.52667
PYURF	0.654965	1.5268
NR4A3	0.654925	1.52689
NYAP1	0.654901	1.52695
ELAC2	0.654656	1.52752
SP1	0.654638	1.52756
SUPT3H	0.654564	1.52773
URGCP	0.654298	1.52836
ZNF117	0.654288	1.52838
ERV3-1	0.654288	1.52838
MDH1	0.654244	1.52848
WBP2	0.654204	1.52858
RP11-306I1.2	0.654156	1.52869
PTPN12	0.654135	1.52874
RNF25	0.654108	1.5288
ZFYVE21	0.653982	1.52909
CUEDC1	0.653903	1.52928
NOTCH2	0.653774	1.52958
AC020910.2	0.653751	1.52963
ZNF302	0.653751	1.52963
PAPD4	0.653722	1.5297
MRPL10	0.653708	1.52973
LRRC46	0.653708	1.52973
USP53	0.653642	1.52989
VSIG10L	0.653633	1.52991
UBE2D4	0.653598	1.52999
OSGEPL1	0.653487	1.53025
HIST1H2BG	0.653478	1.53027
APOBEC3D	0.653454	1.53033
NEK1	0.653335	1.53061
CLCN3	0.653335	1.53061
LINC00685	0.653287	1.53072
CCL27	0.653201	1.53092
HIST1H2AC	0.653186	1.53096
INTS9	0.653171	1.53099
C12orf10	0.653094	1.53117
ACKR2	0.653093	1.53118
YOD1	0.652974	1.53145
RP11-640M9.2	0.652865	1.53171
CHMP5	0.652827	1.5318
KLHL7-AS1	0.65275	1.53198
TRDMT1	0.652531	1.53249
PHF3	0.652526	1.53251
NARS	0.652507	1.53255
OXNAD1	0.652421	1.53275
TRPC1	0.652289	1.53306
SNORD83A	0.651945	1.53387
ZNF398	0.651811	1.53419
RP11-867G23.12	0.651684	1.53449
LINC00441	0.651599	1.53469
RNF145	0.651572	1.53475
TOPORS	0.651451	1.53503
RP3-471M13.2	0.651399	1.53516
AKR7A2	0.651328	1.53532
MST1P2	0.651297	1.5354
ZC3HAV1	0.65127	1.53546
CKAP2	0.651264	1.53548
ZNRF2P2	0.65126	1.53549
ARAP3	0.651204	1.53562
RANBP9	0.651141	1.53577
MBLAC1	0.651029	1.53603
KLHL7	0.650995	1.53611
RNU2-63P	0.650928	1.53627
FUCA2	0.650848	1.53646
RP11-336K24.12	0.650688	1.53683
CCDC107	0.650682	1.53685
DUSP5	0.650582	1.53709
RAE1	0.650515	1.53724
DCAF8	0.650482	1.53732
DCAF8	0.650482	1.53732
TOP1	0.650246	1.53788
PPP1R12C	0.650245	1.53788
USP4	0.650221	1.53794
ICK	0.6502	1.53799
TRUB1	0.650088	1.53825
MYBL1	0.650039	1.53837
SMAD6	0.649959	1.53856
RP11-310P5.1	0.649847	1.53882
CDT1	0.649819	1.53889
HS2ST1	0.649498	1.53965
CCNE2	0.649458	1.53975
LCOR	0.649332	1.54004
CLCN6	0.649292	1.54014
HIST1H2BC	0.649218	1.54031
SDC4	0.649203	1.54035
RP13-516M14.1	0.649155	1.54046
RP11-549L6.3	0.649129	1.54053
DTL	0.649127	1.54053
CTA-373H7.7	0.649119	1.54055
RIC8A	0.64899	1.54086
CT47B1	0.648962	1.54092
CTA-211A9.5	0.648903	1.54106
MIR1273F	0.648809	1.54129
ZFAND2A	0.648767	1.54139
RP11-333O1.1	0.648754	1.54142
ALG12	0.648692	1.54156
TPGS2	0.648559	1.54188
CEP72	0.64854	1.54192
BICD1	0.648529	1.54195
SATB2-AS1	0.648486	1.54205
KHDC1	0.648451	1.54214
ITM2B	0.648442	1.54216
RP5-1073O3.2	0.648424	1.5422
STK25	0.648407	1.54224
SSR3	0.648405	1.54225
PSMD8	0.648337	1.54241
C1orf27	0.648256	1.5426
GALNS	0.648208	1.54271
AP3M2	0.648162	1.54282
RP11-206L10.11	0.648161	1.54283
AC125232.1	0.647997	1.54322
TRMT10C	0.647927	1.54338
HIST1H2AE	0.647922	1.5434
VASP	0.647918	1.54341
SLC25A15	0.647883	1.54349
INTS7	0.647873	1.54351
CAPN1	0.647863	1.54354
TMSB10	0.647706	1.54391
CTD-2587H24.10	0.647607	1.54415
C17orf64	0.647495	1.54441
ENTPD7	0.647314	1.54485
CEP44	0.647298	1.54488
KIAA1328	0.647199	1.54512
AC016999.2	0.647163	1.54521
NDUFB2-AS1	0.647095	1.54537
MRPL51	0.647077	1.54541
snoU13	0.646989	1.54562
VWA3B	0.646947	1.54572
RP4-677H15.4	0.646941	1.54574
FBXW11	0.646898	1.54584
C21orf33	0.64688	1.54588
ARRB2	0.646712	1.54628
HECTD3	0.646709	1.54629
SYMPK	0.6467	1.54631
RP11-77K12.5	0.646695	1.54632
RPS18	0.646689	1.54634
SIX5	0.646646	1.54644
BET1L	0.646623	1.5465
C3orf52	0.646546	1.54668
PSMB3	0.646542	1.54669
RP11-314A20.1	0.646539	1.5467
POLR2D	0.646419	1.54698
GNG3	0.646399	1.54703
SDE2	0.646316	1.54723
RIT1	0.6463	1.54727
DGKA	0.646289	1.5473
HIGD1A	0.646167	1.54759
PPP1R3D	0.646166	1.54759
TRPM4	0.646148	1.54763
MYO18A	0.646072	1.54782
SETDB2	0.646031	1.54791
TEAD3	0.645992	1.54801
NUP214	0.645771	1.54854
RP13-228J13.9	0.645721	1.54866
VPS52	0.645492	1.54921
MIR1470	0.645419	1.54938
TERC	0.64539	1.54945
CTD-2015H6.3	0.645328	1.5496
GALNT1	0.64527	1.54974
NFE2L1	0.645251	1.54978
RP1-317E23.3	0.645112	1.55012
NFYC	0.645097	1.55015
KIF20B	0.645047	1.55027
ZC3H7B	0.645027	1.55032
LDB1	0.644965	1.55047
CTD-2201E18.5	0.644955	1.5505
ZNF217	0.644878	1.55068
BRMS1	0.644876	1.55069
RP11-417L19.4	0.644844	1.55076
MFAP1	0.644812	1.55084
CRELD2	0.644778	1.55092
FOXJ3	0.644747	1.551
RBBP8P1	0.644703	1.5511
CTA-384D8.31	0.644642	1.55125
RP11-2C24.4	0.644605	1.55134
TMEM194B	0.644464	1.55168
DGCR2	0.643911	1.55301
TSC1	0.643907	1.55302
RP11-108M9.4	0.643865	1.55312
RSF1	0.643815	1.55324
RP5-890E16.2	0.643801	1.55328
TRIM44	0.643566	1.55384
RP11-68I3.7	0.643529	1.55393
GNG12	0.643316	1.55445
RP11-66B24.5	0.64331	1.55446
COA6	0.643233	1.55465
RP11-112L6.2	0.643117	1.55493
MED15	0.642982	1.55525
IKBKG	0.642877	1.55551
KLHL22	0.642823	1.55564
NEK11	0.642794	1.55571
PCGF1	0.642769	1.55577
RP11-514O12.4	0.642759	1.55579
RP11-138I18.1	0.642748	1.55582
ACADVL	0.642646	1.55607
MIF	0.64261	1.55615
DIMT1	0.642574	1.55624
IPO11	0.642574	1.55624
CTD-2270L9.4	0.642553	1.55629
ARHGAP19-SLIT1	0.642475	1.55648
ARHGAP19	0.642475	1.55648
TCHP	0.6424	1.55666
CCDC28A	0.6424	1.55666
STK19	0.64234	1.55681
TCTA	0.64233	1.55683
TPR	0.642241	1.55705
RP5-1119A7.14	0.642231	1.55707
UBE2G2	0.642222	1.55709
FBXO38	0.642208	1.55713
SEC24C	0.642166	1.55723
GSR	0.642101	1.55739
METTL2A	0.642036	1.55755
DYNLL1-AS1	0.642021	1.55758
AP000351.10	0.64201	1.55761
HSPBP1	0.641954	1.55774
ANKRD31	0.641952	1.55775
APC2	0.641801	1.55812
TMEM87A	0.641746	1.55825
ERP29	0.641702	1.55836
RP11-290M5.4	0.641689	1.55839
TTC28	0.641563	1.55869
GCAT	0.641412	1.55906
ENTPD3-AS1	0.64137	1.55916
SIAH2	0.641347	1.55922
NAB2	0.641304	1.55932
OXCT1-AS1	0.641302	1.55933
PLAU	0.641289	1.55936
C7orf50	0.641265	1.55942
RP11-385F7.1	0.641235	1.55949
CAND1	0.641231	1.5595
AC018737.1	0.641213	1.55954
CREBL2	0.641143	1.55971
TNKS1BP1	0.641024	1.56
SNORA67	0.641019	1.56002
RP11-443N24.1	0.64095	1.56018
TCTN1	0.640905	1.56029
ACP1	0.640871	1.56038
CUL2	0.640853	1.56042
BARX2	0.640797	1.56056
LIMA1	0.640737	1.5607
AP1M1	0.640688	1.56082
TPPP	0.640687	1.56082
RP11-73B2.6	0.640648	1.56092
RP11-458D21.5	0.640626	1.56097
PCED1A	0.640595	1.56105
OGFR	0.640589	1.56106
RP11-91I20.2	0.640559	1.56114
TMEM116	0.640553	1.56115
ALKBH8	0.640529	1.56121
SIN3A	0.640438	1.56143
2025-09-15	0.640435	1.56144
AC114730.8	0.640382	1.56157
RP11-131L23.1	0.640319	1.56172
CDC37	0.640195	1.56202
BOK	0.640135	1.56217
RP11-266L9.1	0.640129	1.56219
EFNA4	0.640059	1.56236
B3GALT4	0.640025	1.56244
CLASP1	0.639884	1.56278
MIR3939	0.639821	1.56294
GATAD2A	0.639817	1.56295
AC092634.2	0.639725	1.56317
RP4-597N16.4	0.639703	1.56323
AC226119.5	0.639687	1.56326
FAM86EP	0.639675	1.56329
COQ6	0.639635	1.56339
SH3BP4	0.63955	1.5636
HDGF	0.639439	1.56387
FAM86JP	0.639309	1.56419
VTRNA1-2	0.639286	1.56425
EFNA3	0.639223	1.5644
EFNA3	0.639223	1.5644
CROCCP2	0.639219	1.56441
MBOAT7	0.639122	1.56465
RNU1-85P	0.639102	1.5647
ANKRD50	0.639043	1.56484
CECR5-AS1	0.638986	1.56498
DNMT3B	0.638973	1.56501
ATL1	0.638908	1.56517
XPNPEP1	0.638847	1.56532
RP11-635N19.1	0.638831	1.56536
TNKS2-AS1	0.638693	1.5657
PDXDC2P	0.638687	1.56571
CDK16	0.63866	1.56578
CMTM7	0.638613	1.56589
PIM1	0.638575	1.56599
SNX11	0.638568	1.566
FOXJ2	0.638562	1.56602
PDXDC2P	0.63855	1.56605
RNU6-903P	0.638549	1.56605
TPST1	0.638523	1.56611
KIF14	0.638453	1.56629
NCAPD2	0.638449	1.5663
RP5-827C21.4	0.638444	1.56631
EIF4A3	0.638418	1.56637
PGBD3	0.638336	1.56657
SEC1P	0.638317	1.56662
RNF103	0.638259	1.56676
ZNF688	0.638224	1.56685
RHOA	0.638133	1.56707
KLLN	0.638123	1.5671
LNX2	0.638117	1.56711
TNKS2	0.638055	1.56726
SNRNP35	0.638019	1.56735
TSEN34	0.638	1.5674
PTCH2	0.637993	1.56742
LIN54	0.637791	1.56791
HES7	0.637761	1.56799
PTCD2	0.63772	1.56809
PHF20	0.637655	1.56825
USP6NL	0.637585	1.56842
GYG1	0.637564	1.56847
PCBD1	0.637446	1.56876
DMC1	0.63742	1.56882
WDR76	0.637419	1.56883
NME3	0.637298	1.56912
RP6-166C19.21	0.637258	1.56922
FOXN2	0.637219	1.56932
TSPAN4	0.637211	1.56934
TMEM205	0.637208	1.56935
NIPAL1	0.637161	1.56946
MEX3A	0.637136	1.56952
P4HA1	0.637118	1.56957
SLU7	0.637011	1.56983
FAM162A	0.636945	1.56999
RBMXL1	0.636646	1.57073
GSG2	0.636595	1.57086
CCBL2	0.636532	1.57101
YKT6	0.636512	1.57106
PPP6R3	0.636449	1.57122
CTC-246B18.10	0.636445	1.57123
DYNC1H1	0.636441	1.57124
ABCF1	0.636401	1.57134
MTHFD1P1	0.636219	1.57179
ABCB10	0.636188	1.57186
RP11-373N22.3	0.636045	1.57222
EXOC8	0.635968	1.57241
HSDL2	0.63595	1.57245
RP1-199J3.7	0.635924	1.57251
SMYD2	0.635903	1.57257
TIMM50	0.63584	1.57272
PMS2P3	0.635744	1.57296
RHPN1	0.635605	1.5733
MIR4651	0.635557	1.57342
RP5-1050D4.3	0.635526	1.5735
CKAP5	0.635467	1.57365
LINC00471	0.635356	1.57392
ATN1	0.63531	1.57403
MCCC2	0.635296	1.57407
AC092295.4	0.635193	1.57432
RP4-796I17.5	0.635061	1.57465
MIR4479	0.635016	1.57476
STK11IP	0.635014	1.57477
ANKAR	0.634984	1.57484
CEP68	0.634787	1.57533
STAG3L4	0.634783	1.57534
PIPOX	0.634752	1.57542
SOCS7	0.634747	1.57543
MRPS27	0.634726	1.57548
RNU4-2	0.63468	1.5756
OLA1	0.634572	1.57587
ILK	0.634435	1.57621
DCAF4	0.634368	1.57637
PLEKHF1	0.63426	1.57664
MYSM1	0.634259	1.57664
BUB3	0.634258	1.57665
TNFRSF10C	0.634251	1.57666
TPP2	0.634245	1.57668
EEF1D	0.63424	1.57669
UTP15	0.634222	1.57673
AL021068.1	0.634149	1.57692
RP1-321E8.4	0.634057	1.57715
OSER1	0.634055	1.57715
AC093388.3	0.634044	1.57718
TUBGCP5	0.633953	1.5774
TRAPPC2L	0.633943	1.57743
RP11-57G10.8	0.633803	1.57778
CDCA4	0.633754	1.5779
SENP1	0.633747	1.57792
NOTCH2NL	0.633739	1.57794
ELP6	0.633734	1.57795
SCP2	0.633708	1.57801
RP11-258F1.1	0.633632	1.5782
RNF130	0.633474	1.5786
KLHDC4	0.633327	1.57896
TANC1	0.633326	1.57897
ZNF260	0.633292	1.57905
TBX22	0.633221	1.57923
DDX46	0.633161	1.57938
AC010336.1	0.63314	1.57943
GBA2	0.633103	1.57952
ERGIC3	0.633077	1.57959
ECHDC2	0.633072	1.5796
WBSCR22	0.633066	1.57961
C15orf41	0.633041	1.57968
ZUFSP	0.632997	1.57979
TMEM63A	0.632859	1.58013
KLHL11	0.632791	1.5803
GSS	0.632692	1.58055
MIR24-2	0.632684	1.58057
PTDSS2	0.632644	1.58067
VPS16	0.632596	1.58079
TNFAIP3	0.632551	1.5809
DUT	0.632444	1.58117
SLC22A5	0.63244	1.58118
ZNF587	0.632351	1.5814
MIR1227	0.632306	1.58151
IFNGR1	0.632218	1.58173
FAM211B	0.632213	1.58175
C4orf33	0.632041	1.58218
SPAG7	0.632034	1.58219
TRMT11	0.631994	1.58229
ASB1	0.631983	1.58232
PTEN	0.631972	1.58235
RILPL2	0.631932	1.58245
OSER1-AS1	0.631885	1.58257
VIMP	0.631823	1.58272
S100A6	0.631724	1.58297
ANKRA2	0.631714	1.58299
RP11-492E3.51	0.631713	1.583
ZC3H7A	0.631644	1.58317
SOAT1	0.631586	1.58332
RP11-834C11.14	0.631502	1.58353
GFI1B	0.63138	1.58383
CAPZB	0.631259	1.58414
VTRNA2-1	0.631189	1.58431
RNU4-1	0.631167	1.58437
PDSS1	0.63116	1.58438
DDX20	0.631157	1.58439
CYTH1	0.631092	1.58456
G6PD	0.631018	1.58474
YTHDF1	0.630974	1.58485
PKMYT1	0.630795	1.5853
TOR2A	0.63073	1.58546
RP11-680A11.5	0.630713	1.58551
HOXC4	0.630514	1.58601
HSPB1	0.630465	1.58613
CGB8	0.630362	1.58639
PDIK1L	0.630285	1.58658
DLG2	0.63022	1.58675
MPRIP	0.630154	1.58691
RP11-783K16.5	0.630095	1.58706
ATP5G1	0.630052	1.58717
RP11-46J23.1	0.630048	1.58718
BCAR1	0.629991	1.58732
POLR1D	0.629931	1.58748
RP11-770J1.5	0.629897	1.58756
PMS2P4	0.629684	1.5881
LCMT2	0.629508	1.58854
SMARCD1	0.629494	1.58858
NUP88	0.629413	1.58878
C6orf99	0.629343	1.58896
AC005076.5	0.6291	1.58957
SLC33A1	0.628978	1.58988
RPL9	0.628961	1.58992
C1orf56	0.628911	1.59005
DNAJC30	0.628805	1.59032
CTD-2024P10.1	0.628763	1.59042
STAM2	0.628761	1.59043
RNU11	0.628728	1.59051
INPPL1	0.628676	1.59064
CAB39L	0.628586	1.59087
PELP1	0.628528	1.59102
FAM86C1	0.628481	1.59114
RAD9A	0.628454	1.59121
AXDND1	0.628351	1.59147
ARL14EP	0.62833	1.59152
RP11-277P12.20	0.62821	1.59182
AGPAT2	0.628191	1.59187
ANKRD13D	0.628157	1.59196
RPL36AL	0.628036	1.59227
LINC00115	0.627761	1.59296
FGF2	0.627705	1.59311
TYSND1	0.627702	1.59311
RHPN1-AS1	0.62765	1.59324
PTPLA	0.627567	1.59346
USP42	0.627435	1.59379
POGK	0.627422	1.59382
NOP14	0.62742	1.59383
LMNA	0.627385	1.59392
AL590708.2	0.627365	1.59397
IPO8	0.627364	1.59397
GOLGB1	0.627356	1.59399
NEK7	0.627309	1.59411
RP11-141B14.1	0.62729	1.59416
ACTR3	0.62729	1.59416
HIST1H3I	0.627174	1.59445
CATSPER2P1	0.627066	1.59473
TMEM126B	0.627063	1.59474
DBN1	0.627013	1.59486
RP11-34F13.2	0.62693	1.59507
RNA5SP502	0.626911	1.59512
AKIRIN1	0.626909	1.59513
PHIP	0.62683	1.59533
NBAS	0.62678	1.59546
EFNA5	0.626756	1.59552
CDKN3	0.626744	1.59555
RP11-137L10.6	0.626686	1.5957
AL662800.2	0.626674	1.59573
RAB3D	0.626641	1.59581
RP11-109L13.5	0.626631	1.59584
ZNF808	0.626575	1.59598
NUAK2	0.626416	1.59638
SNUPN	0.626414	1.59639
RP11-314A20.2	0.626383	1.59647
HAVCR2	0.626372	1.5965
DPH3	0.626333	1.59659
LAMA5	0.626329	1.5966
2025-03-08	0.626283	1.59672
RP11-452L6.5	0.626257	1.59679
SLC19A2	0.626242	1.59683
FAM175B	0.626222	1.59688
C1orf159	0.626221	1.59688
TENM3	0.626129	1.59711
RP11-402C9.1	0.626129	1.59711
G6PC3	0.626128	1.59712
COX18	0.626118	1.59714
YIF1A	0.626049	1.59732
ERLIN1	0.626018	1.5974
DMTF1	0.625941	1.59759
C1orf131	0.625909	1.59768
RPP25L	0.625872	1.59777
PTPRS	0.625811	1.59793
HMGB1P12	0.625767	1.59804
INTS3	0.625704	1.5982
METAP1	0.625657	1.59832
LPCAT4	0.625641	1.59836
BTN2A1	0.625594	1.59848
CD2AP	0.625486	1.59876
MAP2K7	0.625405	1.59896
MIR484	0.625374	1.59904
NUFIP2	0.625362	1.59907
TMEM167B	0.625358	1.59908
TBCD	0.62535	1.5991
FBXO8	0.62534	1.59913
TM2D2	0.625301	1.59923
KCTD2	0.625278	1.59929
GNPAT	0.62526	1.59933
RCAN3	0.625234	1.5994
Y_RNA	0.625226	1.59942
RP11-572M11.4	0.62516	1.59959
RFESD	0.625002	1.59999
BFSP1	0.62495	1.60013
TRIM7	0.624857	1.60037
DUSP2	0.624838	1.60041
UBE2N	0.624777	1.60057
C5orf54	0.62475	1.60064
DIS3L2P1	0.624705	1.60076
MGAT2	0.624611	1.601
VPS26A	0.624322	1.60174
RP11-58E21.3	0.624275	1.60186
EPHX4	0.624142	1.6022
RNU6-496P	0.62407	1.60238
FLVCR1-AS1	0.623991	1.60259
CARD6	0.623898	1.60283
PAFAH1B2	0.623874	1.60289
RPL8	0.623846	1.60296
UBE2E1-AS1	0.623745	1.60322
RP11-603J24.5	0.623735	1.60324
CTC-444N24.13	0.623633	1.60351
C9orf163	0.623624	1.60353
CUL3	0.623609	1.60357
SMG5	0.623598	1.6036
PFKFB3	0.623502	1.60384
CTD-2026K11.3	0.623429	1.60403
PFDN5	0.623409	1.60408
JAG2	0.623408	1.60409
SLC4A2	0.623405	1.60409
DGCR8	0.623392	1.60413
KLF11	0.623352	1.60423
TMEM79	0.623285	1.6044
ASPHD1	0.623279	1.60442
C3orf17	0.623259	1.60447
LINC00449	0.623246	1.6045
RP11-430G17.3	0.62324	1.60452
INADL	0.62324	1.60452
SNORD18C	0.623218	1.60457
KIAA0430	0.623186	1.60466
AC084082.3	0.623179	1.60468
RP11-555M1.3	0.623111	1.60485
ETFB	0.623015	1.6051
RSBN1	0.622996	1.60515
NLE1	0.622935	1.6053
BBIP1	0.622752	1.60578
LIAS	0.62273	1.60583
ARMC5	0.6226	1.60617
HRH1	0.622525	1.60636
XXbac-BPG252P9.10	0.622407	1.60667
MORN3	0.62232	1.60689
CHCHD3	0.622217	1.60716
TST	0.622193	1.60722
AC034193.5	0.622027	1.60765
RNASET2	0.622004	1.60771
MPST	0.621949	1.60785
RP11-44N21.1	0.621907	1.60796
MPP5	0.621889	1.608
MIR2277	0.621857	1.60809
VAX2	0.621856	1.60809
PDK1	0.621803	1.60823
VPS37C	0.621683	1.60854
ADAM17	0.621633	1.60867
CTB-129P6.11	0.621612	1.60872
TSPAN9	0.62159	1.60878
RP5-1065J22.8	0.621504	1.609
PUS1	0.621503	1.609
RPAIN	0.621482	1.60906
AC007390.4	0.621442	1.60916
GAGE2A	0.621439	1.60917
ZMYND19	0.621423	1.60921
ARHGAP17	0.621365	1.60936
RNU6-1166P	0.621347	1.60941
CCDC58	0.621336	1.60944
LMNB2	0.621295	1.60954
MIR934	0.621275	1.60959
RP11-108M9.6	0.621184	1.60983
PLK3	0.62105	1.61018
RP11-152N13.5	0.62104	1.6102
CTD-2651B20.6	0.621013	1.61027
C6orf1	0.620921	1.61051
FAM91A1	0.620896	1.61058
HLA-C	0.620824	1.61076
FAHD2CP	0.620803	1.61082
SHOC2	0.620651	1.61121
KDSR	0.620598	1.61135
FLVCR1	0.620596	1.61135
NLN	0.620408	1.61184
RP11-421L21.3	0.62035	1.61199
TSNARE1	0.620343	1.61201
NUDT18	0.620311	1.61209
AP3S2	0.620261	1.61222
RP11-46H11.12	0.620222	1.61233
ZBTB48	0.620194	1.6124
NHS	0.620193	1.6124
C11orf73	0.620091	1.61267
MPC1	0.619966	1.61299
NDE1	0.619938	1.61306
RP11-65N13.8	0.619896	1.61317
ANXA5	0.61982	1.61337
KDELR1	0.619735	1.61359
CAPN10-AS1	0.61973	1.61361
CAPN10	0.61973	1.61361
TIPRL	0.619716	1.61364
CENPBD1	0.619635	1.61385
AFG3L1P	0.619635	1.61385
RP11-214N9.1	0.619633	1.61386
MTHFR	0.619591	1.61397
C9orf40	0.619542	1.6141
RP11-197P3.4	0.619542	1.6141
AC093818.1	0.619535	1.61411
CACUL1	0.619473	1.61428
MRPS10	0.619337	1.61463
KCNAB2	0.619317	1.61468
CROCCP3	0.619258	1.61484
FAM212B	0.619126	1.61518
SEMA3C	0.61905	1.61538
FAM57B	0.619002	1.6155
RIOK3	0.618815	1.61599
SPRY4	0.61881	1.616
ADIPOR2	0.618796	1.61604
ITGB6	0.61876	1.61614
RP11-273B20.3	0.61874	1.61619
RP11-863K10.7	0.618707	1.61627
BCL10	0.61868	1.61634
CCNC	0.618643	1.61644
AC007163.6	0.618636	1.61646
SNORD42A	0.618567	1.61664
UCK1	0.618554	1.61667
PDP2	0.61852	1.61676
GANAB	0.618516	1.61677
SMC5-AS1	0.618472	1.61689
RPL27	0.61843	1.617
RMRP	0.618418	1.61703
MRPS16	0.618391	1.6171
CTD-2126E3.3	0.618325	1.61727
IFT140	0.618242	1.61749
DHX8	0.618237	1.6175
CLTB	0.618102	1.61786
DRAM2	0.618071	1.61794
AMBRA1	0.618012	1.61809
ZBTB11	0.6179	1.61838
C16orf59	0.617757	1.61876
STUB1	0.6177	1.61891
DTD2	0.617696	1.61892
TLR1	0.617624	1.61911
TLR6	0.617624	1.61911
AMZ2	0.617614	1.61913
SEC63	0.617606	1.61916
DPRXP1	0.617603	1.61916
RNF169	0.617252	1.62008
C1orf174	0.617212	1.62019
MRPL45P2	0.617187	1.62025
HIST1H2APS3	0.617187	1.62025
CTSZ	0.617175	1.62029
CMTR2	0.61717	1.6203
KIAA0513	0.617152	1.62035
RP11-92G12.3	0.617147	1.62036
LSM14B	0.617144	1.62037
AL035681.1	0.617023	1.62069
RRP8	0.61701	1.62072
DBF4	0.616998	1.62075
PLIN3	0.616987	1.62078
RP13-15E13.1	0.616829	1.62119
HIST1H2AB	0.616813	1.62124
RP5-882O7.1	0.616809	1.62125
SERTAD1	0.616775	1.62134
RP11-395A13.2	0.616764	1.62137
RBBP6	0.61676	1.62138
CASP4	0.616752	1.6214
C19orf10	0.616746	1.62141
DPH5	0.616725	1.62147
RP11-895M11.2	0.616694	1.62155
RP11-506M12.1	0.616549	1.62193
RP11-176H8.1	0.616482	1.62211
SDR39U1	0.61648	1.62211
RP11-276H7.3	0.616377	1.62238
ADAM9	0.616347	1.62246
PRR24	0.616333	1.6225
POF1B	0.616307	1.62257
C19orf55	0.616287	1.62262
XPO5	0.616246	1.62273
GPR161	0.61624	1.62274
H1FX-AS1	0.616214	1.62281
KIF5B	0.616208	1.62283
RANP4	0.616173	1.62292
DNAJC16	0.616173	1.62292
NASP	0.616134	1.62302
CEPT1	0.616103	1.62311
RP13-516M14.2	0.615947	1.62352
AC002310.7	0.61579	1.62393
KIAA1407	0.615763	1.624
RFFL	0.615632	1.62435
AHNAK2	0.615598	1.62444
TMEM183A	0.61559	1.62446
LAP3	0.615584	1.62447
RP5-1070A16.1	0.615567	1.62452
INSIG1	0.61556	1.62454
AGAP3	0.615526	1.62463
TRIM38	0.615504	1.62468
DSTN	0.61538	1.62501
KIF2A	0.615321	1.62517
SNORD110	0.615281	1.62527
LEMD3	0.615248	1.62536
C14orf28	0.615219	1.62544
AP002490.1	0.615118	1.6257
HSPB6	0.615065	1.62584
NFXL1	0.614895	1.62629
NBPF15	0.614804	1.62653
FGFR1OP2	0.614802	1.62654
RBL1	0.614776	1.62661
KBTBD4	0.614685	1.62685
UNC45A	0.614605	1.62706
TUBA1A	0.614545	1.62722
ADAL	0.614514	1.6273
AC144652.1	0.614435	1.62751
HIST1H3B	0.614394	1.62762
PPP3CB	0.614379	1.62766
RP11-40F8.2	0.614378	1.62766
CBR1	0.614322	1.62781
SLC7A11	0.614309	1.62785
AF196779.12	0.614217	1.62809
AKAP1	0.614122	1.62834
CTD-3093M3.1	0.614068	1.62848
RP11-1017G21.5	0.61402	1.62861
HIST2H3D	0.613923	1.62887
TELO2	0.613912	1.6289
NMNAT1	0.613512	1.62996
LZIC	0.613512	1.62996
ZNF32	0.613508	1.62997
PEX5	0.613475	1.63006
SORD	0.613452	1.63012
ENTPD6	0.613385	1.6303
PCGF2	0.613255	1.63064
ASUN	0.613254	1.63065
SRPR	0.613237	1.63069
AKT1	0.613135	1.63096
ARHGEF17	0.613028	1.63125
UCHL5	0.612901	1.63158
RP11-166P13.3	0.612874	1.63166
RNU6-7	0.61286	1.63169
UBE2E1	0.612829	1.63178
ARHGAP12	0.612825	1.63179
TMEM194A	0.612819	1.6318
RP1-202O8.3	0.612728	1.63205
MRPL2	0.612561	1.63249
HSP90B1	0.612502	1.63265
RPL7P56	0.6125	1.63265
DDX27	0.612454	1.63278
ZNF830	0.612418	1.63287
OSGEP	0.612351	1.63305
ABL1	0.612337	1.63309
RP11-715J22.4	0.612231	1.63337
RP11-259G18.1	0.612228	1.63338
ALDOA	0.612153	1.63358
CORO1C	0.612117	1.63367
BEGAIN	0.612081	1.63377
SNORA35	0.612081	1.63377
AL773604.8	0.612076	1.63378
JAK1	0.612042	1.63387
RP1-168L15.5	0.611979	1.63404
GPR3	0.611947	1.63413
ITK	0.611829	1.63444
WDR18	0.611687	1.63482
RP11-295G20.2	0.611674	1.63486
GMFG	0.61163	1.63498
KB-1410C5.5	0.611626	1.63499
RP1-134O19.3	0.611605	1.63504
TNFAIP2	0.611476	1.63539
YWHAH	0.611379	1.63565
ARHGAP23	0.611358	1.6357
RP13-890H12.2	0.61119	1.63615
C14orf37	0.611187	1.63616
RP11-349A22.5	0.611187	1.63616
ARID4A	0.611187	1.63616
MICU1	0.611169	1.63621
PPP1R14B	0.610994	1.63668
ATP6V0A1	0.610951	1.63679
C19orf43	0.610929	1.63685
MRM1	0.610825	1.63713
TSNAX	0.610821	1.63714
TSNAX-DISC1	0.610821	1.63714
CTD-2020K17.1	0.610818	1.63715
COL5A2	0.61081	1.63717
RP11-576I22.2	0.610808	1.63718
RP11-474G23.3	0.610751	1.63733
UBALD2	0.610739	1.63736
NDUFS5	0.610711	1.63744
RP11-642P15.1	0.610684	1.63751
NOC3L	0.610619	1.63768
RP11-149I23.3	0.610552	1.63786
SMC5	0.610514	1.63796
PSMA5	0.610465	1.6381
CRY2	0.610457	1.63812
RP11-466F5.8	0.610358	1.63838
CTD-2126E3.1	0.61027	1.63862
B3GAT3	0.610042	1.63923
RP11-589P10.7	0.610038	1.63924
VHL	0.609971	1.63942
MIR3652	0.609967	1.63943
RNU6-320P	0.609966	1.63944
B4GALT1	0.609908	1.63959
PSPC1	0.609866	1.6397
AXL	0.609823	1.63982
RP11-347C12.2	0.609812	1.63985
LYRM2	0.609786	1.63992
APEX1	0.609762	1.63998
FBF1	0.609646	1.6403
SAMD4B	0.609612	1.64039
RP11-154J22.1	0.609589	1.64045
FTSJ1	0.609585	1.64046
AC009948.5	0.609572	1.6405
PPP6C	0.609571	1.6405
ERVK13-1	0.609474	1.64076
BRE	0.609448	1.64083
FLNC	0.609384	1.641
AC021218.2	0.609358	1.64107
EIF2A	0.609204	1.64149
FLOT1	0.609058	1.64188
CTD-2616J11.11	0.609053	1.64189
RPS20	0.609021	1.64198
CTA-397H3.3	0.609021	1.64198
RNU2-64P	0.608787	1.64261
RP11-147L13.2	0.608706	1.64283
DDX24	0.608705	1.64283
IFI27L1	0.608705	1.64283
RP11-616M22.7	0.608648	1.64299
ZNF837	0.60861	1.64309
GATM	0.608597	1.64312
SCLT1	0.608573	1.64319
GRK4	0.60856	1.64322
SOCS6	0.608517	1.64334
ARHGAP9	0.608336	1.64383
SPATA5L1	0.608321	1.64387
PCAT6	0.608234	1.6441
CTB-11I22.1	0.608231	1.64411
RICTOR	0.608169	1.64428
IRF1	0.608051	1.6446
MRPS12	0.607989	1.64477
TXNRD3	0.607898	1.64501
RP11-6N17.1	0.607866	1.6451
MTMR6	0.607852	1.64514
CRAMP1L	0.607851	1.64514
SMYD5	0.60784	1.64517
CLPTM1	0.60769	1.64558
ANO10	0.607297	1.64664
ASPSCR1	0.607235	1.64681
RNU6ATAC	0.607213	1.64687
UBAC1	0.607196	1.64691
HIST1H4B	0.607167	1.64699
LINC00263	0.607123	1.64711
MEIS2	0.607114	1.64714
ZNF394	0.607048	1.64732
RPL24	0.607037	1.64735
CNTRL	0.606992	1.64747
RPS9P1	0.606986	1.64748
THBS4	0.606893	1.64774
MAGIX	0.606857	1.64783
RNU6-821P	0.606725	1.64819
CERK	0.606529	1.64873
DAD1	0.606285	1.64939
STXBP5-AS1	0.606278	1.64941
CHORDC1	0.606268	1.64944
KREMEN2	0.606243	1.6495
TUBA1C	0.606018	1.65012
NOL8	0.605992	1.65019
Y_RNA	0.605965	1.65026
FAXDC2	0.605906	1.65042
PTGES2	0.605903	1.65043
LIMK1	0.6059	1.65044
AC013267.1	0.605861	1.65054
HIST1H4L	0.605742	1.65087
HIST1H2BL	0.605741	1.65087
DDX59	0.605679	1.65104
TFCP2	0.605655	1.65111
RP4-739H11.4	0.605654	1.65111
MPP3	0.605654	1.65111
BORA	0.605575	1.65132
RP11-6J24.6	0.605441	1.65169
VWA9	0.605432	1.65171
HOXC5	0.605373	1.65187
RN7SL391P	0.605284	1.65212
MZT1	0.605165	1.65244
RP3-324O17.4	0.605152	1.65248
LYPLA1	0.604957	1.65301
RP11-1017G21.3	0.604829	1.65336
Y_RNA	0.604828	1.65336
ORAI3	0.604771	1.65352
RP3-449O17.1	0.604763	1.65354
SSFA2	0.604602	1.65398
TRIP11	0.604564	1.65408
ZNF141	0.604527	1.65419
TROVE2	0.604375	1.6546
RP11-335O13.8	0.604312	1.65477
GEMIN8P4	0.604221	1.65502
ARL6IP6	0.604157	1.6552
HIST1H4PS1	0.604125	1.65529
ZDHHC4	0.604086	1.65539
RP1-154K9.2	0.604081	1.65541
SNHG12	0.604069	1.65544
HIST1H4J	0.603998	1.65563
RP13-467H17.1	0.603989	1.65566
CENPP	0.603846	1.65605
SLC24A1	0.603739	1.65634
RP11-480I12.10	0.603732	1.65636
CLDND1	0.603672	1.65653
TAF1D	0.603657	1.65657
RP13-348B13.2	0.603577	1.65679
MED17	0.603551	1.65686
LRP4-AS1	0.603413	1.65724
CTD-3214H19.4	0.603412	1.65724
EIF2B1	0.6033	1.65755
CDR2L	0.603264	1.65765
AC010883.5	0.60326	1.65766
CTD-2083E4.6	0.603173	1.6579
ZNF431	0.603163	1.65793
RAB18	0.6031	1.6581
CDC37L1	0.603017	1.65833
CCDC159	0.602879	1.65871
C22orf24	0.602753	1.65905
BAG3	0.602718	1.65915
GNPNAT1	0.60268	1.65926
NGLY1	0.602664	1.6593
SLC12A9	0.60265	1.65934
GABARAP	0.60258	1.65953
RNPEPL1	0.602542	1.65964
DEPDC5	0.602308	1.66028
NPM1	0.602286	1.66034
TUBB3	0.602261	1.66041
PPP1R9A	0.602247	1.66045
SHB	0.602206	1.66056
RABL6	0.602183	1.66062
MRPL18	0.602162	1.66068
FOXRED1	0.602097	1.66086
KIF24	0.602007	1.66111
LARP6	0.601844	1.66156
PET100	0.601787	1.66172
FAM83E	0.601678	1.66202
CIRH1A	0.601656	1.66208
OXCT1	0.60162	1.66218
ANKS3	0.601599	1.66224
C16orf71	0.601599	1.66224
HIST1H1B	0.601533	1.66242
LMAN2L	0.601453	1.66264
RUFY3	0.601386	1.66283
ATL2	0.601356	1.66291
PRKAA1	0.601321	1.66301
CWF19L1	0.601251	1.6632
PPAPDC1B	0.60121	1.66331
TCP1	0.601155	1.66346
RP11-379H18.1	0.601142	1.6635
ORMDL2	0.601128	1.66354
COG7	0.601118	1.66357
PCYT1A	0.600976	1.66396
ZFYVE9	0.600824	1.66438
MRPS33	0.600743	1.66461
MIR544B	0.600675	1.66479
NDUFA4	0.60043	1.66547
PRPF40A	0.600344	1.66571
SLC25A20	0.600337	1.66573
DCAKD	0.600313	1.6658
RP11-373D23.2	0.600208	1.66609
CMTM3	0.600189	1.66614
ABHD5	0.600102	1.66638
TMED10	0.600097	1.6664
BX470102.3	0.600051	1.66653
NAIF1	0.600033	1.66658
SLC25A25	0.600033	1.66658
GTF2H3	0.599979	1.66673
RPL7A	0.599778	1.66728
GOSR1	0.599549	1.66792
HERPUD2	0.599404	1.66832
RP11-195C7.1	0.599337	1.66851
PATL1	0.599328	1.66854
RPS20P35	0.599242	1.66877
TIAL1	0.599238	1.66879
TMX2	0.599211	1.66886
TMX2-CTNND1	0.599211	1.66886
FAM117A	0.599162	1.669
RP11-227H4.5	0.599127	1.6691
MBTPS1	0.599115	1.66913
CSNK1E	0.599072	1.66925
DXO	0.598926	1.66966
RPL18	0.598889	1.66976
WDR96	0.598837	1.6699
PAGE3	0.59879	1.67003
ACACA	0.598758	1.67012
UBXN6	0.598747	1.67015
RP13-216E22.4	0.598726	1.67021
RP5-855F16.1	0.598616	1.67052
TADA2A	0.598554	1.67069
MED19	0.598553	1.6707
MOB3C	0.598518	1.67079
PLK4	0.598484	1.67089
LIMS1	0.598436	1.67102
SNORA63	0.598428	1.67104
XXbac-BPG300A18.13	0.598395	1.67114
CHMP4A	0.598382	1.67117
PSMB10	0.598361	1.67123
KLHDC1	0.598209	1.67166
FRS2	0.598184	1.67173
EIF4EBP1	0.598083	1.67201
PDPR	0.598062	1.67207
PIP5KL1	0.598039	1.67213
WDR62	0.598022	1.67218
KLF10	0.597856	1.67264
GCLM	0.597806	1.67278
THAP8	0.597773	1.67288
ETV1	0.597708	1.67306
RNU6-57P	0.59764	1.67325
CTC-429P9.1	0.597579	1.67342
RNF216	0.597567	1.67345
AC006116.19	0.597557	1.67348
AMMECR1L	0.597415	1.67388
MED22	0.597396	1.67393
XXbac-BPG308K3.6	0.597394	1.67394
MNX1-AS1	0.597347	1.67407
LRRC49	0.597346	1.67407
C4orf46	0.597261	1.67431
ETFDH	0.597261	1.67431
MTX3	0.597203	1.67447
DMXL2	0.597197	1.67449
RBM6	0.597178	1.67454
TMEM179B	0.59704	1.67493
SURF6	0.596886	1.67536
TMEM9	0.596817	1.67556
ANKRD12	0.596798	1.67561
RP11-857B24.1	0.596714	1.67584
RPL35	0.596695	1.6759
RP11-140C5.3	0.596673	1.67596
XRCC6BP1	0.596671	1.67597
MIR3912	0.596568	1.67625
STAM	0.596544	1.67632
CCNK	0.596509	1.67642
RP11-175D17.3	0.59645	1.67659
ZW10	0.596422	1.67667
AC005592.2	0.596408	1.6767
SNORA51	0.5964	1.67673
SFT2D2	0.596205	1.67728
USP49	0.596176	1.67736
GORAB	0.596097	1.67758
ADD1	0.596091	1.6776
RP11-64K12.9	0.596088	1.6776
SDHAP1	0.596086	1.67761
GGA1	0.59608	1.67763
STRIP1	0.596058	1.67769
AP000640.10	0.596027	1.67778
SPICE1	0.595855	1.67826
MAP1LC3B	0.59584	1.6783
MCM3	0.59583	1.67833
MRPL40	0.595787	1.67845
WDR34	0.595727	1.67862
RP11-727F15.9	0.595725	1.67863
CLIC1	0.595547	1.67913
GAS5	0.595454	1.67939
RP11-505K9.1	0.595443	1.67942
CCDC3	0.595438	1.67944
PPP1CA	0.595394	1.67956
WDR54	0.595171	1.68019
KIAA0319L	0.59515	1.68025
RBL1	0.595117	1.68034
SOS1	0.595111	1.68036
P4HA2	0.595105	1.68038
ZNF430	0.595042	1.68055
CTD-2537I9.12	0.594994	1.68069
POLH	0.594965	1.68077
DOLK	0.594891	1.68098
DNPH1	0.594869	1.68104
REV1	0.594864	1.68106
RP11-17M16.1	0.594815	1.68119
DYNC1I2	0.594794	1.68125
2025-09-01	0.594661	1.68163
SNORA41	0.594598	1.68181
DENND4B	0.594554	1.68193
CNIH1	0.594527	1.68201
EPHB4	0.594459	1.6822
ESD	0.594446	1.68224
ATP5F1	0.594395	1.68238
CASP3	0.594349	1.68251
PRIMPOL	0.594349	1.68251
CTD-2183H9.7	0.59426	1.68277
RP11-134P9.1	0.594226	1.68286
ASXL2	0.594178	1.683
SNORA21	0.594128	1.68314
ANAPC16	0.594098	1.68322
CNOT8	0.594027	1.68343
AP3M1	0.594001	1.6835
PSMC6	0.593994	1.68352
NUDT2	0.59398	1.68356
FCHO2	0.593907	1.68377
AC024560.3	0.593766	1.68417
RP4-781K5.8	0.593687	1.68439
RP11-153F1.1	0.593679	1.68441
BRIP1	0.593668	1.68444
TIMM17A	0.59366	1.68447
CENPM	0.593616	1.68459
LONP2	0.593601	1.68463
LINC00847	0.593591	1.68466
SARNP	0.593498	1.68493
ZNF212	0.593474	1.68499
ZC3H12C	0.593448	1.68507
C17orf85	0.593387	1.68524
BNIP1	0.593371	1.68529
ZC3HAV1L	0.593236	1.68567
TMEM115	0.593007	1.68632
SNORA4	0.592997	1.68635
STX5	0.592986	1.68638
TTC23	0.592912	1.68659
GS1-421I3.4	0.592776	1.68698
PSMC4	0.592729	1.68711
CACNB1	0.592702	1.68719
SERBP1	0.592419	1.68799
UBXN1	0.592386	1.68809
LCLAT1	0.592281	1.68839
SLMO1	0.592257	1.68846
ASF1B	0.592251	1.68847
ATP6V1G2-DDX39B	0.592053	1.68904
KLHL10	0.592003	1.68918
GPX4	0.591977	1.68925
CDR2	0.591966	1.68929
SMG1P1	0.591966	1.68929
UCA1	0.591919	1.68942
C10orf95	0.591804	1.68975
B3GNT2	0.591801	1.68976
NIF3L1	0.591785	1.6898
RP11-524F11.2	0.591723	1.68998
CLU	0.591709	1.69002
RP11-779O18.1	0.591609	1.69031
TRAM2-AS1	0.591602	1.69033
PPP1R26	0.591549	1.69048
PPIL3	0.591547	1.69048
ARPC5L	0.591507	1.6906
KIF27	0.591439	1.69079
AC012487.2	0.591413	1.69087
NDUFAF7	0.591313	1.69115
CEBPZ	0.591258	1.69131
snoU13	0.591247	1.69134
CCNO	0.591243	1.69135
RP11-366L5.1	0.591235	1.69137
SLC38A1	0.591166	1.69157
AC135048.13	0.591157	1.6916
COL26A1	0.591096	1.69177
TMED8	0.591073	1.69184
CNPPD1	0.590946	1.6922
WDR4	0.590918	1.69228
KIAA1984-AS1	0.590767	1.69271
AP000230.1	0.590721	1.69285
ABHD10	0.590673	1.69298
LOH12CR2	0.590648	1.69306
CDCA8	0.590572	1.69327
MTO1	0.590502	1.69347
PCBP4	0.590501	1.69348
PANX1	0.590483	1.69353
MIR4707	0.590471	1.69356
IL17RC	0.590461	1.69359
MSH5	0.590432	1.69368
SRBD1	0.590297	1.69406
DONSON	0.590275	1.69413
ADK	0.590218	1.69429
TRIM56	0.590206	1.69432
CDHR3	0.590194	1.69436
TMEM54	0.590174	1.69442
ERN1	0.590155	1.69447
AP5S1	0.590079	1.69469
RP11-173D9.5	0.590053	1.69476
LOH12CR1	0.590046	1.69478
PDIA3	0.590035	1.69481
C2CD2	0.589939	1.69509
SENP5	0.589846	1.69536
FIZ1	0.589836	1.69539
LIPT1	0.58982	1.69543
PSAT1	0.589736	1.69567
FARSB	0.589716	1.69573
C2orf81	0.589685	1.69582
CTD-2376I4.2	0.589664	1.69588
SEZ6L2	0.589599	1.69607
EIF3D	0.589589	1.6961
NUP188	0.589573	1.69614
SOCS5	0.589531	1.69626
PEMT	0.589506	1.69634
DHX58	0.589504	1.69634
TIMM9	0.58947	1.69644
WDR45B	0.589464	1.69646
MKNK1	0.589275	1.697
RP11-463D19.2	0.589193	1.69724
RP1-1J6.2	0.589181	1.69727
SH3GL1	0.589133	1.69741
HSPA5	0.589106	1.69749
HIST2H2BF	0.589054	1.69764
MRPL9	0.589031	1.6977
RREB1	0.588915	1.69804
SLC35F2	0.588737	1.69855
COG1	0.588613	1.69891
PDCD6	0.588611	1.69891
KAT7	0.588608	1.69892
SRSF1	0.588558	1.69907
LRRC28	0.588527	1.69916
OPTN	0.588523	1.69917
DLX4	0.588497	1.69924
TAZ	0.588454	1.69937
RP11-686O6.2	0.588444	1.6994
RP11-881M11.2	0.58836	1.69964
LINC00959	0.588355	1.69965
ABCB9	0.588209	1.70008
TSGA10	0.588193	1.70012
RP11-505K9.3	0.588094	1.70041
CCDC106	0.588056	1.70052
U6	0.587943	1.70085
UFL1-AS1	0.587889	1.701
ZBTB6	0.587876	1.70104
WDR37	0.587871	1.70105
RNF7	0.587864	1.70107
AP001619.2	0.587833	1.70116
SLC25A39	0.587731	1.70146
CHRAC1	0.587728	1.70147
RNU6-450P	0.5877	1.70155
DVL3	0.587631	1.70175
TTLL9	0.58757	1.70192
MTHFD2L	0.587482	1.70218
NEDD8-MDP1	0.587408	1.70239
RP11-539G18.2	0.587367	1.70251
GMPR2	0.587314	1.70267
CDK5	0.587266	1.70281
RFWD2	0.587242	1.70288
PRPF19	0.587241	1.70288
RP11-450K4.1	0.587192	1.70302
AC009133.12	0.587028	1.7035
KIAA0586	0.587015	1.70353
AUNIP	0.586992	1.7036
RP11-727A23.10	0.586914	1.70383
TNFRSF1A	0.586914	1.70383
ADIRF	0.586893	1.70389
UFL1	0.586879	1.70393
VPS9D1-AS1	0.58683	1.70407
PRRT3-AS1	0.586752	1.7043
MTHFD1	0.586741	1.70433
STXBP3	0.586683	1.7045
NDUFB4	0.58666	1.70456
SMIM14	0.586628	1.70466
RP11-161N3.3	0.586562	1.70485
WARS	0.586534	1.70493
ATXN7L1	0.586317	1.70556
ZMYND11	0.586307	1.70559
RPS4XP19	0.586304	1.7056
RP11-816J6.3	0.586261	1.70572
CTC-479C5.12	0.586242	1.70578
IRX3	0.586183	1.70595
MTA3	0.586096	1.70621
TINF2	0.586078	1.70626
NEDD8	0.586076	1.70626
AC112518.3	0.586039	1.70637
FBXL14	0.585996	1.7065
HOMER3	0.585908	1.70675
BTG2	0.585865	1.70688
RP11-91A18.4	0.585844	1.70694
RP11-727F15.12	0.58582	1.70701
MAP1A	0.585766	1.70717
HIST1H2AI	0.585715	1.70731
NAA30	0.585701	1.70736
NDUFV3	0.585683	1.70741
FKBP8	0.585681	1.70741
EFCAB5	0.58562	1.70759
KCNG3	0.585554	1.70778
C2orf43	0.58552	1.70788
RN7SL600P	0.585429	1.70815
MIR126	0.585417	1.70818
XRN1	0.58535	1.70838
RPL26L1	0.585279	1.70859
GPR126	0.585189	1.70885
RNU6-8	0.585163	1.70893
NELFCD	0.584988	1.70944
XRCC2	0.584934	1.70959
ERMP1	0.584807	1.70997
PPP1R37	0.584762	1.7101
MRPS24	0.584762	1.7101
CHKB-CPT1B	0.584687	1.71032
PLTP	0.584527	1.71078
RBL2	0.584484	1.71091
MIR5587	0.584484	1.71091
MNX1	0.584427	1.71108
PIGV	0.584418	1.7111
CHKB-AS1	0.58434	1.71133
RP11-472F14.4	0.584302	1.71144
RP3-333H23.8	0.584296	1.71146
RP11-102N12.3	0.584201	1.71174
EFEMP2	0.584188	1.71178
ME2	0.584185	1.71179
S100A1	0.584049	1.71219
RP11-849F2.10	0.583991	1.71236
C7orf63	0.583975	1.7124
RP11-247A12.7	0.58387	1.71271
TIPARP-AS1	0.58386	1.71274
HCFC1R1	0.583796	1.71293
SPATA2L	0.583786	1.71296
RAB39A	0.583786	1.71296
PPM1D	0.583759	1.71304
RP11-695J4.2	0.583755	1.71305
WDR25	0.583741	1.71309
KRT15	0.583717	1.71316
RP11-84A14.4	0.58369	1.71324
NCDN	0.583586	1.71354
EXOC7	0.583493	1.71382
RP11-325F22.2	0.583492	1.71382
ZNF613	0.583475	1.71387
WDR60	0.583427	1.71401
POLR2L	0.583417	1.71404
PPP4C	0.583409	1.71406
RNPC3	0.583299	1.71439
XAB2	0.583201	1.71467
NEU1	0.583146	1.71484
RP11-278L15.2	0.583086	1.71501
KRR1	0.583075	1.71505
APEH	0.58304	1.71515
SMAD5	0.582997	1.71527
RP11-101C11.1	0.58295	1.71541
FBRS	0.582946	1.71542
C1orf109	0.582926	1.71548
RP4-736L20.3	0.582855	1.71569
RP11-533O20.2	0.582715	1.7161
NDUFAF3	0.582661	1.71626
TGS1	0.582614	1.7164
CRELD1	0.582563	1.71655
HNRNPAB	0.582545	1.71661
RPS19	0.582523	1.71667
CTB-55O6.12	0.582472	1.71682
RPS11	0.582464	1.71684
UBE3B	0.582447	1.71689
RNY5	0.582315	1.71728
RP11-337A23.3	0.582291	1.71735
IDI1	0.582167	1.71772
LY6E	0.582157	1.71775
RP11-620J15.3	0.582112	1.71788
UROS	0.582095	1.71793
STYXL1	0.582082	1.71797
PLBD1	0.582073	1.718
MDH2	0.581674	1.71918
RP11-10C24.3	0.581611	1.71936
RP11-2C24.6	0.581589	1.71943
RNF187	0.581415	1.71994
UBL4A	0.58139	1.72002
MRPL30	0.581366	1.72009
ATP5G2	0.581348	1.72014
GPR98	0.581245	1.72044
GAGE12C	0.581193	1.7206
COQ2	0.581089	1.72091
ID1	0.581069	1.72097
DUSP15	0.580991	1.7212
ZIC2	0.580963	1.72128
ZNF503	0.580956	1.7213
SLC35F6	0.580918	1.72141
ZBTB11-AS1	0.580833	1.72167
Y_RNA	0.580769	1.72185
MTERFD2	0.580766	1.72186
CENPA	0.580733	1.72196
THAP11	0.580724	1.72199
DLST	0.580723	1.72199
YIPF3	0.580539	1.72254
KLF3	0.5804	1.72295
DENND6B	0.580388	1.72299
ABT1	0.580385	1.72299
RP4-561L24.3	0.580365	1.72305
MIR762	0.580333	1.72315
UBE2W	0.58009	1.72387
FBXL2	0.58008	1.7239
CTF1	0.580065	1.72394
ZBTB44	0.580027	1.72406
IFNGR2	0.580012	1.7241
SNRNP25	0.579941	1.72431
LRBA	0.579921	1.72437
USP14	0.579834	1.72463
FOXH1	0.5798	1.72473
AMPD3	0.579776	1.7248
CUL7	0.579735	1.72493
CDIPT	0.579704	1.72502
RP11-143J12.3	0.579693	1.72505
ESRRA	0.579653	1.72517
MRPL50	0.579624	1.72526
ELOVL6	0.579605	1.72531
CDC27	0.579562	1.72544
TRIM55	0.579461	1.72574
TRAM2	0.579452	1.72577
RP11-96C23.12	0.579431	1.72583
NEDD1	0.579358	1.72605
BCAR3	0.579338	1.72611
PRRX2	0.579084	1.72687
PSAP	0.579062	1.72693
SAMD15	0.578993	1.72714
CSTB	0.578971	1.7272
RP11-467P9.1	0.578962	1.72723
SAT1	0.578919	1.72736
LRRC14	0.578884	1.72746
C9orf156	0.578792	1.72774
RANGRF	0.578769	1.72781
STXBP4	0.578705	1.728
LYSMD3	0.578691	1.72804
TPI1P2	0.578691	1.72804
RP11-613M10.9	0.578686	1.72805
GNPDA1	0.57862	1.72825
MSH5-SAPCD1	0.578577	1.72838
RP11-73M18.9	0.578534	1.72851
RP11-315D16.2	0.578526	1.72853
MIR4784	0.578497	1.72862
INSR	0.578486	1.72865
YIPF5	0.578455	1.72874
KCTD16	0.578455	1.72874
BLOC1S5-TXNDC5	0.578406	1.72889
SNORA21	0.578349	1.72906
WDR38	0.578181	1.72956
FAM168B	0.57812	1.72974
C19orf33	0.57799	1.73013
TMUB1	0.577936	1.7303
C21orf59	0.577868	1.7305
SLC22A4	0.577756	1.73083
SPPL2A	0.57774	1.73088
NDFIP1	0.577632	1.73121
TAF10	0.577538	1.73149
PEPD	0.577376	1.73197
SNORD24	0.577234	1.7324
RP11-443B7.3	0.577156	1.73263
RP11-617D20.1	0.577082	1.73286
GOLGA7	0.577041	1.73298
PTER	0.5769	1.7334
THOC6	0.576873	1.73348
RP1-125I3.2	0.576836	1.73359
C7orf49	0.576836	1.73359
ZNF189	0.576802	1.7337
IVNS1ABP	0.576797	1.73371
AC107871.1	0.576727	1.73392
RIN1	0.576663	1.73412
TXNDC12	0.576662	1.73412
PPP1R18	0.57666	1.73412
CCDC109B	0.576605	1.73429
BTF3L4	0.576591	1.73433
ANGEL2	0.576585	1.73435
RP11-506H20.1	0.576576	1.73438
MRGBP	0.576474	1.73468
BLOC1S5	0.57642	1.73485
ICAM4	0.576399	1.73491
RP11-390B4.5	0.576285	1.73525
ZNF44	0.576247	1.73537
PBRM1	0.576138	1.7357
SUPT20HL1	0.576096	1.73582
BCL3	0.576069	1.7359
AC015815.3	0.576007	1.73609
KDM1A	0.575957	1.73624
Y_RNA	0.575947	1.73627
RP11-378E13.4	0.57593	1.73632
SRSF8	0.575913	1.73637
HIST1H2BB	0.575884	1.73646
CITED2	0.575838	1.7366
KIF3B	0.575812	1.73668
CFL2	0.57581	1.73668
MAP3K10	0.575796	1.73673
SLC29A2	0.575738	1.7369
AC108142.1	0.575703	1.73701
MIR760	0.575681	1.73707
ZNF326	0.575613	1.73728
AC093620.5	0.575581	1.73737
RNU6-951P	0.575569	1.73741
AC099552.3	0.575531	1.73753
TSPYL4	0.575449	1.73777
ZFPM1	0.57543	1.73783
RP11-696N14.1	0.57531	1.73819
ADH5	0.57531	1.73819
CTC-209H22.3	0.575258	1.73835
RP11-600F24.1	0.575237	1.73841
EEF2	0.575171	1.73861
RP1-40E16.12	0.575115	1.73878
DGCR6	0.575081	1.73889
MAVS	0.575068	1.73892
RNF139	0.574948	1.73929
ALDH18A1	0.574938	1.73932
SETD3	0.574933	1.73933
POLDIP3	0.574867	1.73953
TAF12	0.574858	1.73956
RECQL4	0.574844	1.7396
ERLIN2	0.574822	1.73967
CDK17	0.574786	1.73978
RP11-732A19.8	0.574638	1.74023
GNB2	0.574609	1.74031
AC092171.2	0.574547	1.7405
NCAPH	0.574467	1.74074
WEE1	0.574467	1.74074
MED10	0.574448	1.7408
MYBBP1A	0.574342	1.74112
PLEKHA8P1	0.574336	1.74114
ASCC1	0.574184	1.7416
CCAR2	0.574183	1.74161
SGTB	0.574158	1.74168
PUF60	0.574157	1.74168
RP3-495K2.1	0.574114	1.74181
C20orf24	0.574108	1.74183
RP5-1139B12.2	0.574037	1.74205
ASPM	0.573979	1.74222
PKN1	0.573907	1.74244
RP3-328E19.4	0.573878	1.74253
AMFR	0.573868	1.74256
THRAP3	0.573844	1.74263
AC021205.1	0.573809	1.74274
MIR3913-2	0.573735	1.74296
RP11-674N23.1	0.57368	1.74313
DALRD3	0.573552	1.74352
MIR1289-1	0.573495	1.74369
HIST1H4A	0.573465	1.74379
MICA	0.573394	1.744
ADCY7	0.573388	1.74402
COX11	0.573367	1.74408
RNU6-1276P	0.573311	1.74425
RP11-79P5.2	0.573303	1.74428
EYA3	0.573224	1.74452
ANO6	0.573215	1.74455
NCOA3	0.573128	1.74481
ODF3B	0.573126	1.74482
TFEB	0.57312	1.74484
MIR659	0.572958	1.74533
TFRC	0.572883	1.74556
KCTD10	0.572779	1.74587
MAN2A1	0.572735	1.74601
ZNF706	0.572729	1.74603
PPP1R10	0.572671	1.7462
SPHK2	0.57267	1.74621
RIPK1	0.572643	1.74629
TMEM68	0.57254	1.7466
EMC7	0.572516	1.74668
PGBD4	0.572516	1.74668
MGST3	0.572497	1.74673
TMCC1-AS1	0.572443	1.7469
RP11-217B7.3	0.572442	1.7469
THOC7	0.5723	1.74734
RNU6ATAC3P	0.572277	1.74741
RP11-371E8.4	0.572236	1.74753
ATP13A1	0.572141	1.74782
CTD-2140B24.4	0.572098	1.74795
ZNF268	0.572098	1.74795
CLOCK	0.572081	1.748
ZNF286B	0.571862	1.74867
CABIN1	0.571741	1.74904
AC005722.4	0.571691	1.7492
RP11-692N5.2	0.571686	1.74921
AUP1	0.571661	1.74929
PEAR1	0.571644	1.74934
HIGD2A	0.571608	1.74945
AIG1	0.571584	1.74952
TMEM243	0.571434	1.74998
CHAF1A	0.571429	1.75
TCTN3	0.571406	1.75007
HIST1H2BPS2	0.571406	1.75007
RP11-7F17.5	0.571297	1.7504
RP11-121M22.1	0.571294	1.75041
RP11-442N24__B.1	0.571234	1.7506
FAM134A	0.571232	1.7506
PCNXL4	0.571121	1.75094
MRPS15	0.57107	1.7511
PSMC3	0.571023	1.75124
DNASE1L1	0.570947	1.75148
FANCG	0.57093	1.75153
TMEM251	0.570905	1.7516
EML4	0.570904	1.75161
SMAP1	0.570899	1.75162
ZNF700	0.570774	1.75201
BLMH	0.570754	1.75207
GSTP1	0.570741	1.75211
RP11-15H20.7	0.570644	1.75241
FOXP3	0.570596	1.75255
FAM53A	0.570565	1.75265
PTRH2	0.570507	1.75283
RRP7A	0.570374	1.75324
ZNF763	0.570357	1.75329
ZNF763	0.570357	1.75329
RP11-432I5.1	0.570107	1.75406
GJC1	0.570025	1.75431
TSPAN17	0.570021	1.75432
RP11-134L10.1	0.569932	1.7546
NFKBIL1	0.569859	1.75482
RP11-528I4.2	0.569766	1.75511
FAM20B	0.569739	1.75519
RPL23AP83	0.569724	1.75524
RP11-399K21.11	0.569715	1.75526
RP11-422J8.1	0.569628	1.75553
MOAP1	0.569579	1.75568
ATP6AP1	0.569551	1.75577
PSKH1	0.569539	1.75581
RP4-616B8.4	0.569489	1.75596
FAM219B	0.569451	1.75608
U91328.2	0.569425	1.75616
CLN8	0.569322	1.75648
AC005932.1	0.569202	1.75685
RNF139-AS1	0.569193	1.75687
SCARNA12	0.569182	1.75691
SLC35B4	0.569145	1.75702
DUSP14	0.569082	1.75722
HMGXB3	0.569013	1.75743
SPIN1	0.568983	1.75752
MIR4653	0.568938	1.75766
HSBP1L1	0.568911	1.75774
ETV5	0.568827	1.758
RP11-293M10.2	0.568785	1.75813
TP53BP1	0.568687	1.75844
TPT1	0.568658	1.75853
CRAT	0.568641	1.75858
CMSS1	0.568629	1.75862
YARS2	0.568602	1.7587
KREMEN1	0.56858	1.75877
AC010761.8	0.568558	1.75884
EPS15L1	0.568552	1.75885
RP11-603J24.14	0.568396	1.75934
RP11-196G18.22	0.568266	1.75974
KDM3A	0.568133	1.76015
BCL7C	0.568072	1.76034
COMTD1	0.567995	1.76058
BCCIP	0.567957	1.7607
DIS3L	0.567915	1.76083
ST3GAL4	0.567901	1.76087
AC145343.2	0.567871	1.76096
ZC3H13	0.567807	1.76116
RP11-16B13.1	0.567672	1.76158
PARP14	0.567633	1.7617
AC106782.20	0.56763	1.76171
FAM86KP	0.567593	1.76183
snoU13	0.56754	1.76199
LAMTOR1	0.567501	1.76211
CPB2-AS1	0.567436	1.76231
HNRNPL	0.56743	1.76233
MBD6	0.567357	1.76256
ALG3	0.567334	1.76263
TPT1-AS1	0.567311	1.7627
KPNA3	0.567299	1.76274
POLRMT	0.5672	1.76305
TRERF1	0.567058	1.76349
GS1-279B7.2	0.56705	1.76351
HTRA2	0.567042	1.76354
AL121897.1	0.567041	1.76354
RP11-290D2.6	0.567034	1.76356
RAD18	0.567027	1.76358
ATP5L	0.566983	1.76372
TM9SF1	0.566961	1.76379
TM9SF1	0.566961	1.76379
DSE	0.566933	1.76388
PPP1CC	0.566904	1.76397
RP11-108M9.5	0.566897	1.76399
RP11-332H18.5	0.566752	1.76444
STAMBP	0.566631	1.76482
ECE2	0.566623	1.76484
RP3-450M14.1	0.566592	1.76494
MMP11	0.566574	1.76499
ZER1	0.566484	1.76527
S100A10	0.56646	1.76535
EXOSC10	0.566432	1.76544
JMJD1C	0.566421	1.76547
ADA	0.566367	1.76564
UBP1	0.566334	1.76574
NCSTN	0.566318	1.76579
CTSL	0.566238	1.76604
TNPO3	0.566214	1.76612
RP11-15H20.6	0.5661	1.76647
C14orf80	0.566046	1.76664
TENC1	0.565765	1.76752
TPD52L2	0.565733	1.76762
CDC25A	0.565732	1.76762
C5orf24	0.565699	1.76772
AP000640.2	0.565681	1.76778
LUCAT1	0.565661	1.76784
RP11-213H15.4	0.565661	1.76784
CLNS1A	0.565642	1.7679
YEATS2	0.565631	1.76794
AC009133.20	0.565564	1.76815
SLC39A14	0.565534	1.76824
RP11-356I2.4	0.565438	1.76854
NBPF18P	0.565424	1.76858
ZMYM4	0.565388	1.7687
PPP2R4	0.565365	1.76877
C17orf89	0.565264	1.76908
RP11-46I8.3	0.565243	1.76915
ZFP3	0.565243	1.76915
MVP	0.565231	1.76919
ABC7-42389800N19.1	0.565203	1.76928
RAB1A	0.5652	1.76929
RNU12	0.565197	1.76929
SNHG17	0.565185	1.76933
TADA2B	0.565146	1.76945
ZNF10	0.565037	1.7698
IRF3	0.564955	1.77005
SENP3	0.564803	1.77053
C11orf31	0.564794	1.77056
RP11-523H20.3	0.564764	1.77065
CRYM-AS1	0.564724	1.77078
NFIX	0.56464	1.77104
BCL2L12	0.5646	1.77117
HADHB	0.564563	1.77128
MYL6	0.564546	1.77133
NR4A2	0.564546	1.77133
RN7SL2	0.56447	1.77157
CCDC96	0.564328	1.77202
C2orf68	0.564323	1.77203
RABIF	0.56431	1.77208
RP4-539M6.21	0.564301	1.7721
EPN1	0.564277	1.77218
AD000090.2	0.56415	1.77258
RPS15	0.564145	1.77259
KTI12	0.56414	1.77261
APP	0.564136	1.77262
CFL1	0.564101	1.77273
DFNB31	0.564101	1.77273
CCNI	0.564039	1.77293
CCDC25	0.564032	1.77295
RP11-114N19.3	0.56385	1.77352
EN2	0.563748	1.77384
AKT2	0.563722	1.77392
ZNF891	0.56358	1.77437
MRPS18B	0.563557	1.77444
HM13	0.563544	1.77448
LINC00637	0.563308	1.77523
RP1-153P14.3	0.563284	1.7753
LRP10	0.563198	1.77557
C19orf38	0.563149	1.77573
COQ10A	0.563027	1.77611
ZSWIM5	0.562858	1.77665
DHX35	0.562846	1.77668
RP11-148G20.1	0.562844	1.77669
TIGD6	0.562821	1.77676
GABARAPL2	0.56282	1.77677
H1FX	0.562735	1.77704
ZCRB1	0.562724	1.77707
RP3-322G13.7	0.562679	1.77721
GAS2L3	0.562672	1.77723
ATXN7	0.562564	1.77758
EPRS	0.562538	1.77766
RP11-273G15.2	0.562477	1.77785
TOMM7	0.562363	1.77821
GULP1	0.562341	1.77828
RP3-486I3.7	0.562221	1.77866
CHCHD4	0.562218	1.77867
HAUS4	0.562197	1.77874
RP11-290F20.2	0.562106	1.77902
AGPAT4	0.562104	1.77903
RP11-98I9.4	0.562093	1.77907
MIR3191	0.562003	1.77935
ZNF484	0.561983	1.77941
PPID	0.561929	1.77958
WDR77	0.5618	1.77999
SAP18	0.561792	1.78002
MIR3124	0.561643	1.78049
RP11-653J6.1	0.561606	1.78061
COPB1	0.561571	1.78072
POLR2B	0.561515	1.7809
RP1-27K12.2	0.561501	1.78094
PNISR	0.561437	1.78114
BSDC1	0.561433	1.78116
RP11-252M18.3	0.561369	1.78136
IL5	0.56136	1.78139
AP000275.65	0.561318	1.78152
CTD-2583A14.10	0.561255	1.78172
ZNF587B	0.561255	1.78172
VOPP1	0.561219	1.78184
NUP50	0.561019	1.78247
CTD-2619J13.14	0.561018	1.78247
MICALL2	0.560992	1.78256
PLGRKT	0.560956	1.78267
ENTHD2	0.560941	1.78272
RMND5B	0.560921	1.78278
RN7SL671P	0.560871	1.78294
MED26	0.560825	1.78309
RP6-166C19.20	0.560823	1.78309
CHST15	0.560816	1.78312
RP6-166C19.18	0.56081	1.78314
AC005631.1	0.560801	1.78316
AK3	0.560745	1.78334
CPT2	0.56069	1.78352
RP11-600F24.7	0.560657	1.78362
AC074117.10	0.560609	1.78377
CDK19	0.560413	1.7844
snoU13	0.560405	1.78442
CTA-217C2.1	0.560405	1.78442
JPH2	0.560403	1.78443
SNORD14C	0.560335	1.78465
SNORD1B	0.560312	1.78472
PRMT5-AS1	0.560218	1.78502
BLOC1S4	0.560118	1.78534
[truncated: 5,115 more rows]
