# Supplementary material for: SIRT4 Promotes Pancreatic Cancer Stemness by Enhancing Histone Lactylation and Epigenetic Reprogramming Stimulated by Calcium Signaling
Source: Adv Sci (Weinh). 2025 Apr 29;12(20):2412553. doi: 10.1002/advs.202412553 (PMC12120773; doi:10.1002/advs.202412553)
Supplement: Supplementary file 5 — Supporting Table [file ADVS-12-2412553-s001.xlsx]

## Sheet: Supplementary table 10
Supplementary table 10. The list of differentially expressed genes enriched by H3K18lac binding from CUT&Tag data in MIA PaCa-2 cells expressing ENO1-K358R vs ENO1-K358Q mutant
Upregulated genes in ENO1-K358R vs ENO1-K358Q mutant
Gene Name	fc(Q/R)-H3K18lac-density	fc(R/Q)-H3K18lac-density
RP11-508N12.4	0.0790021	12.6579
ZNF462	0.100974	9.90354
RPL26P31	0.128042	7.80994
5S_rRNA	0.141742	7.05507
PRRG4	0.160754	6.22069
RP5-1033K19.2	0.161484	6.19256
RALB	0.164882	6.06494
RNA5SP410	0.171862	5.81862
RPL21P28	0.177723	5.62673
RNA5SP413	0.191296	5.2275
ANXA8L2	0.192145	5.2044
AL603965.1	0.196293	5.09443
CD22	0.201332	4.96692
RP11-313E19.1	0.210111	4.75939
ATP5G1P6	0.211801	4.72141
GNE	0.212674	4.70203
RP11-522L3.9	0.216401	4.62105
CTB-171A8.1	0.227928	4.38735
KLHL14	0.240839	4.15215
RP11-27G24.3	0.241965	4.13283
SNORA70E	0.243168	4.11238
ARMCX6	0.250969	3.98456
HSPB8	0.252126	3.96627
RN7SL353P	0.254239	3.93331
RP11-845M18.7	0.261187	3.82867
RP11-383J24.1	0.267693	3.73562
RP1-127C7.6	0.276105	3.62181
SEPT7P8	0.278455	3.59124
ID2	0.281363	3.55413
METTL7AP1	0.284178	3.51892
RN7SL255P	0.286545	3.48985
RP11-58K22.2	0.290362	3.44398
RP11-100N20.1	0.297705	3.35903
SVIP	0.30064	3.32624
RP5-1028K7.2	0.300879	3.3236
CNR1	0.303544	3.29442
ANKRD18B	0.304323	3.28598
RP11-4F22.2	0.307595	3.25103
RP11-744O11.2	0.312211	3.20296
FAM186A	0.315295	3.17163
AC142293.3	0.321607	3.10939
RP4-656G21.1	0.322384	3.10189
CACNA2D1	0.326994	3.05816
ZNF433	0.327036	3.05777
GLUL	0.3273	3.0553
TRIM71	0.329591	3.03406
snoU13	0.329935	3.0309
SCG2	0.330402	3.02662
RP11-190A12.7	0.332481	3.00769
RN7SL418P	0.334143	2.99273
AC011747.7	0.339447	2.94597
GNG5P1	0.340759	2.93463
RN7SL209P	0.344099	2.90614
TCEB1P21	0.344608	2.90185
HOXA2	0.344856	2.89976
RP11-713P17.5	0.345517	2.89421
PSG7	0.346287	2.88778
AL590762.1	0.346756	2.88387
RP11-107K17.1	0.348096	2.87277
ZNF532	0.348719	2.86764
OR10G3	0.349361	2.86237
RP1-76C18.1	0.354031	2.82461
RP11-434O22.1	0.355232	2.81506
PTPRZ1	0.356845	2.80234
AC018890.4	0.360456	2.77426
KRT7	0.362336	2.75987
CTD-2270F17.1	0.362523	2.75845
RNU6-1290P	0.365094	2.73902
RP11-148B18.4	0.365566	2.73548
AC022201.4	0.367993	2.71744
CTC-490G23.4	0.368014	2.71729
RNU6-852P	0.368879	2.71092
HAPLN1	0.369975	2.70289
AC016831.7	0.370013	2.70261
RNU6-545P	0.371729	2.69013
Y_RNA	0.372125	2.68727
CYP4F44P	0.373952	2.67414
RP11-485B17.5	0.375631	2.66219
RNU6-1062P	0.376966	2.65276
HERC2	0.379441	2.63546
SLC2A3	0.380713	2.62665
RP11-82L18.2	0.382717	2.6129
RP4-663N10.2	0.383232	2.60939
AC108004.5	0.385213	2.59597
KLF7	0.385908	2.59129
CTB-26E19.1	0.386198	2.58935
RP11-264F23.4	0.386379	2.58813
Y_RNA	0.387228	2.58246
C12orf56	0.387729	2.57912
ACTL9	0.38774	2.57905
CCND2	0.38867	2.57288
RP11-597D13.8	0.388746	2.57237
CALB2	0.3893	2.56871
ID1	0.390273	2.56231
C3orf72	0.392409	2.54836
TMEM144	0.393347	2.54228
RP11-879F14.2	0.393371	2.54213
CYP27B1	0.393533	2.54108
FXYD6P1	0.393762	2.53961
ENTPD1	0.394848	2.53262
NIPSNAP3B	0.395202	2.53035
RP11-466L17.1	0.396311	2.52327
AC104134.2	0.396441	2.52244
RP11-702B10.1	0.398085	2.51203
NACAD	0.398461	2.50966
GPR133	0.399706	2.50184
RNU6-584P	0.400278	2.49826
RP11-6L6.7	0.400657	2.4959
RP11-64K7.1	0.401727	2.48925
RP11-187E13.2	0.403642	2.47744
RP11-439L18.1	0.404101	2.47463
RP11-172F4.2	0.404583	2.47168
NPM1P32	0.404985	2.46923
RP11-264F23.3	0.405214	2.46783
AC021052.1	0.405494	2.46613
CTD-3064H18.2	0.406131	2.46226
Y_RNA	0.406332	2.46104
SLC9A7P1	0.407254	2.45547
AC004673.1	0.407548	2.4537
GBP1	0.408441	2.44833
RP11-713P17.4	0.41005	2.43873
KCNMB1	0.410188	2.43791
RP1-65P5.1	0.412876	2.42203
GS1-421I3.4	0.415222	2.40835
PSG11	0.415566	2.40636
TERF2	0.415763	2.40522
NGF	0.41595	2.40414
RP11-7N14.1	0.416182	2.40279
AC139085.2	0.416867	2.39885
AC108463.1	0.416981	2.39819
ADD3	0.417274	2.39651
KIAA0355	0.417615	2.39455
SUGT1P	0.418798	2.38779
AC012358.8	0.418847	2.38751
MED14	0.419168	2.38568
MED14-AS1	0.419168	2.38568
MIR146A	0.419468	2.38397
MIR4804	0.419847	2.38182
ARNT2	0.420117	2.38029
SLC9A4	0.420647	2.37729
Y_RNA	0.422033	2.36948
DPY19L2P1	0.422092	2.36915
RP11-203M5.2	0.422264	2.36819
snoU13	0.422739	2.36553
RP11-95I16.2	0.423056	2.36375
RP11-798M19.3	0.423335	2.3622
C3orf83	0.425045	2.35269
SIGLEC6	0.425358	2.35096
TACC1	0.426943	2.34223
GPR87	0.42775	2.33781
TBC1D8B	0.428296	2.33483
SH3GL3	0.42831	2.33476
RP11-386G11.5	0.428593	2.33322
PLCB1	0.429178	2.33004
USP53	0.429196	2.32994
RP11-455G16.1	0.430076	2.32517
AC022431.2	0.430198	2.32451
RP11-692E14.1	0.432821	2.31042
AC089999.1	0.433725	2.30561
MIR196A2	0.435667	2.29533
RP11-332H21.2	0.435669	2.29532
RNU7-113P	0.436803	2.28936
HOXC6	0.437161	2.28749
MIR375	0.438743	2.27924
DCAF13P1	0.438993	2.27794
AC012123.1	0.439681	2.27438
CACNG6	0.439733	2.27411
RP11-154F14.2	0.44062	2.26953
RP11-638I8.1	0.442253	2.26115
RP1-279N11.1	0.443439	2.2551
CBLC	0.443952	2.2525
RNU6-1216P	0.445093	2.24672
RN7SL13P	0.445181	2.24628
RP11-404G16.2	0.445469	2.24483
KRT8P47	0.445693	2.2437
ZNF493	0.44639	2.24019
IMPG1	0.446449	2.2399
LINC01001	0.446893	2.23767
RP1-80N2.2	0.448658	2.22887
RP11-381O7.6	0.44867	2.22881
RP1-30E17.2	0.448824	2.22804
SNORA16	0.448913	2.2276
RP11-93H10.1	0.449299	2.22569
AL590762.10	0.450154	2.22146
RP11-372E1.7	0.45036	2.22045
DDN	0.451237	2.21613
FSBP	0.452392	2.21047
RP11-110H1.1	0.454453	2.20045
AC097468.4	0.455718	2.19434
RDH13	0.455762	2.19413
HNRNPH1	0.456999	2.18819
ONECUT1	0.457394	2.1863
SSTR5-AS1	0.457534	2.18563
AL137059.1	0.457711	2.18478
MYO1B	0.458025	2.18329
ZNF550	0.458277	2.18209
RP11-123C21.1	0.458378	2.18161
RNU6-398P	0.459071	2.17831
Y_RNA	0.45937	2.17689
AC005189.6	0.459461	2.17646
RP11-51L5.4	0.459509	2.17624
AC092614.2	0.459664	2.1755
DAPK2	0.459802	2.17485
RP3-468K18.6	0.460159	2.17316
AC048382.4	0.460162	2.17315
RP11-182J1.10	0.460162	2.17315
RPS2P6	0.460277	2.1726
AL022476.2	0.460529	2.17142
RP11-390K5.1	0.461008	2.16916
RNU6-1171P	0.461599	2.16638
EPS8L1	0.462064	2.1642
SMIM20	0.462148	2.16381
RP11-159D23.2	0.462299	2.1631
RP11-56L13.4	0.462883	2.16037
XXyac-YM21GA2.7	0.462996	2.15985
HCN1	0.463239	2.15871
PTGER1	0.463294	2.15846
AL513547.1	0.463959	2.15536
C1QL4	0.464749	2.1517
PRPH2	0.465017	2.15046
PATE2	0.465421	2.14859
AC017084.1	0.465598	2.14778
MIR3193	0.467119	2.14078
B4GALT4-AS1	0.468553	2.13423
RP11-47J17.3	0.469215	2.13122
RP5-1107A17.2	0.469692	2.12905
LILRP1	0.469973	2.12778
AP001429.1	0.470177	2.12686
RP11-834C11.11	0.47097	2.12328
DAGLA	0.471131	2.12255
CTC-429C10.2	0.471246	2.12203
SSX3	0.472609	2.11591
RP5-1050E16.1	0.472969	2.1143
RNU6-908P	0.473036	2.114
AASS	0.473254	2.11303
RNU6-638P	0.473445	2.11218
PRRX2	0.473486	2.11199
RP1-292L20.2	0.474459	2.10766
ARHGAP5-AS1	0.47507	2.10495
RN7SL244P	0.475085	2.10489
NOL3	0.475978	2.10094
SPRED3	0.475994	2.10087
STMN4	0.476129	2.10027
AC093700.1	0.476443	2.09889
SNORD92	0.477083	2.09607
ODF4	0.477209	2.09552
ZNF431	0.4776	2.0938
RP11-477G18.2	0.47763	2.09367
ZFP82	0.478244	2.09098
HCN4	0.478368	2.09044
SNORD126	0.479032	2.08754
CTD-3018O17.3	0.479536	2.08535
RP11-492I2.1	0.479542	2.08532
RP11-1094M14.14	0.480116	2.08283
ACPT	0.480277	2.08213
XXbac-BPG254F23.7	0.480744	2.08011
AC096559.1	0.481213	2.07808
AC005088.1	0.481241	2.07796
HS3ST5	0.48165	2.0762
ZNF528	0.481674	2.07609
RP11-250B2.3	0.481778	2.07564
HNF1A	0.482601	2.07211
GGN	0.48286	2.07099
ZNF827	0.482948	2.07062
RP11-432J9.3	0.482973	2.07051
HIST1H2BE	0.483218	2.06946
RP4-625H18.2	0.483306	2.06908
MAST4-AS1	0.483432	2.06854
CTA-85E5.7	0.483928	2.06642
ZBTB20-AS4	0.484027	2.066
PAPSS2	0.48569	2.05893
MIR4292	0.485956	2.0578
snoU13	0.486097	2.0572
PRR26	0.486191	2.0568
AC004016.2	0.486447	2.05572
RP11-356I18.1	0.486752	2.05443
UCHL1-AS1	0.48676	2.0544
RP11-187E13.1	0.486834	2.05409
OR7E87P	0.486907	2.05378
FURIN	0.487386	2.05176
CRK	0.487664	2.05059
ZNF530	0.487722	2.05035
RP11-70C1.3	0.488264	2.04807
RP11-243J18.2	0.488698	2.04625
RP11-139F4.2	0.489184	2.04422
PKD1L2	0.489198	2.04416
EPHA7	0.489398	2.04333
RMDN1	0.489408	2.04328
MIR194-1	0.489413	2.04326
RP11-100E13.3	0.48985	2.04144
ARHGAP5	0.49092	2.03699
AC092675.1	0.490948	2.03688
snoU13	0.491249	2.03563
RP11-48F14.2	0.491261	2.03558
SLAMF8	0.491984	2.03259
RNA5SP508	0.492052	2.03231
RP11-813F20.1	0.492605	2.03002
APOBEC3H	0.492703	2.02962
AC195454.1	0.492988	2.02845
RP11-473I1.10	0.493056	2.02817
MIR885	0.493081	2.02806
MIR5687	0.493236	2.02743
RP11-119D18.1	0.493325	2.02706
RP11-473I1.5	0.493845	2.02493
ILDR1	0.493902	2.02469
SIGLEC21P	0.493996	2.02431
FAM27C	0.494104	2.02387
BCL2	0.494248	2.02328
HERC2P4	0.494563	2.02199
RPS4XP8	0.49482	2.02094
RP11-17M15.1	0.494837	2.02087
RNU4-31P	0.495053	2.01999
CTD-2531D15.4	0.495566	2.01789
RPL31P49	0.496416	2.01444
EMC10	0.496747	2.0131
ITGA6	0.497103	2.01166
ZNF121	0.497339	2.0107
RP11-551L14.6	0.497689	2.00929
ODF1	0.498085	2.00769
SCGB1B2P	0.49835	2.00662
AC008440.10	0.498416	2.00636
ICA1	0.499057	2.00378
RP11-331H2.3	0.499225	2.0031
XYLB	0.499279	2.00289
RP11-127I20.7	0.499496	2.00202
SENP8	0.499596	2.00162
RP11-1348G14.4	0.499638	2.00145
KRT8P9	0.499672	2.00131
CTD-2006C1.2	0.499946	2.00022
ZNF239	0.500152	1.99939
CNTNAP3B	0.501545	1.99384
TEKT4	0.501705	1.9932
IRX4	0.501864	1.99257
RP11-352D13.6	0.501996	1.99205
MIR215	0.502463	1.9902
AP000974.1	0.502905	1.98845
MIR563	0.503001	1.98807
FTLP14	0.503229	1.98717
ENTPD6	0.504542	1.982
RNU6-613P	0.504646	1.98159
AHCYP7	0.505182	1.97948
GNAQ	0.505624	1.97775
RPS20P4	0.505667	1.97759
AC002128.4	0.505846	1.97689
RNU6ATAC22P	0.505858	1.97684
PLOD2	0.505933	1.97655
ADAMTS10	0.506711	1.97351
RP11-432N13.4	0.507068	1.97212
AC004019.13	0.507662	1.96981
BSND	0.507787	1.96933
AFAP1L2	0.507924	1.9688
RP4-639F20.1	0.507975	1.9686
ZNF197-AS1	0.508353	1.96714
NNT	0.50889	1.96506
AL353354.2	0.509334	1.96335
snoU13	0.509418	1.96302
RNU6-247P	0.509447	1.96291
MIR4653	0.510222	1.95993
VAX1	0.510498	1.95887
NR2E1	0.510529	1.95875
RNY1P1	0.510687	1.95815
ZNF423	0.510993	1.95697
KCTD15	0.511015	1.95689
RSL24D1P11	0.511462	1.95518
RP11-169D4.1	0.511462	1.95518
RP11-477J21.6	0.511827	1.95379
RPS12P26	0.512041	1.95297
RP4-754E20__A.5	0.5124	1.9516
RP11-495P10.2	0.512426	1.9515
PAQR5	0.512469	1.95134
CTD-2194D22.4	0.512519	1.95115
RP13-314C10.5	0.512774	1.95018
RP11-292B8.1	0.512925	1.9496
NNT-AS1	0.513752	1.94646
ACSBG2	0.513772	1.94639
ZNF83	0.513849	1.9461
AC016735.3	0.513947	1.94573
SMARCA2	0.514134	1.94502
TMEM204	0.514134	1.94502
AC078883.4	0.514515	1.94358
C15orf38	0.514513	1.94359
C17orf78	0.514888	1.94217
POLB	0.515669	1.93923
RP11-57C13.3	0.515786	1.93879
CTD-2545G14.2	0.516282	1.93693
C15orf38-AP3S2	0.516551	1.93592
RNA5SP485	0.516654	1.93553
CCDC177	0.51675	1.93517
OSTM1	0.516938	1.93447
NEDD4L	0.517874	1.93097
GCNT1P5	0.518264	1.92952
RP11-168K11.3	0.518527	1.92854
RNU6-1093P	0.518832	1.92741
TRPM6	0.51907	1.92652
CT45A1	0.519197	1.92605
CCDC83	0.519203	1.92603
HTRA3	0.519362	1.92544
A2ML1-AS2	0.519509	1.92489
AC007193.6	0.520245	1.92217
SH2D7	0.520598	1.92087
GPR34	0.520799	1.92013
RP11-702F3.1	0.520926	1.91966
RP11-83B20.1	0.521742	1.91666
TNNI3	0.521889	1.91612
RP11-651L5.2	0.521933	1.91595
RP11-266N13.2	0.522021	1.91563
AC007272.3	0.522135	1.91521
MIR1302-3	0.522247	1.9148
SNN	0.522566	1.91363
RPL17P42	0.522714	1.91309
AL121988.1	0.522783	1.91284
RP11-304C12.3	0.522961	1.91219
HES2	0.523733	1.90937
FOXQ1	0.524093	1.90806
CNN3	0.524346	1.90714
Y_RNA	0.524612	1.90617
TMEM99	0.524957	1.90492
TMEM132E	0.525616	1.90253
RP11-373N24.2	0.525667	1.90235
RP1-63G5.8	0.525727	1.90213
RP11-137J7.3	0.525906	1.90148
DLL3	0.526149	1.9006
RP11-210M15.2	0.526778	1.89833
Y_RNA	0.526957	1.89769
MRPL42P3	0.526963	1.89767
IGLV4-3	0.527905	1.89428
SPATA41	0.528013	1.89389
RP11-420B22.1	0.528175	1.89331
RP11-264F23.1	0.528323	1.89278
SOX9	0.528453	1.89232
RN7SL852P	0.528979	1.89043
ALG1L7P	0.529247	1.88948
RP11-203M5.8	0.529511	1.88853
SOCS6	0.52974	1.88772
AC007796.1	0.529878	1.88723
NINL	0.529924	1.88706
INHBB	0.530059	1.88658
P2RX3	0.530179	1.88616
RP11-841C19.1	0.530211	1.88604
ZNF680	0.530356	1.88553
CTC-235G5.3	0.530736	1.88418
HAPLN3	0.530891	1.88363
RP11-310E22.4	0.530938	1.88346
snoU13	0.531004	1.88322
RNF4	0.53118	1.8826
AC116533.1	0.531493	1.88149
AC018512.1	0.531667	1.88088
RP11-46D6.4	0.532022	1.87962
RP11-395I6.2	0.532053	1.87951
ARPC2	0.532211	1.87895
ACSBG1	0.533047	1.87601
CTD-2195B23.3	0.533104	1.87581
RP11-313F23.2	0.533442	1.87462
RP4-647C14.2	0.533636	1.87394
RP11-167N4.2	0.534123	1.87223
KCTD5	0.534391	1.87129
AC073115.7	0.534549	1.87074
KB-1043D8.6	0.534667	1.87032
AXL	0.534815	1.86981
MYADM	0.535108	1.86878
MIR4516	0.535116	1.86875
AC092933.3	0.53516	1.8686
RP3-405J10.2	0.535162	1.86859
CYP11A1	0.535293	1.86814
CRYGB	0.535441	1.86762
SMC1B	0.535676	1.8668
RP11-44M6.3	0.535749	1.86655
RAP1A	0.535753	1.86653
RP11-382J24.2	0.535812	1.86633
ATP8B4	0.536082	1.86539
AC140061.7	0.536196	1.86499
NTF3	0.536496	1.86395
MMD	0.536724	1.86315
CTD-2311M21.2	0.537119	1.86178
WDR1	0.537292	1.86119
C17orf102	0.53786	1.85922
FAM71E1	0.538298	1.85771
HMBOX1-IT1	0.538454	1.85717
TSHZ3	0.538679	1.85639
RP11-488P3.1	0.539056	1.85509
AC003958.6	0.539128	1.85485
FZD4	0.539641	1.85308
EVI5	0.539795	1.85256
TMEM243	0.54042	1.85041
RBM22P6	0.541039	1.8483
UQCRB	0.541056	1.84824
AC026310.1	0.541109	1.84806
TTLL8	0.541131	1.84798
AC110771.1	0.541272	1.8475
CYP4V2	0.541272	1.8475
LL22NC01-81G9.3	0.541949	1.84519
RP11-603J24.14	0.542288	1.84404
MYL6	0.543029	1.84152
UBE2V2P3	0.543062	1.84141
FOXN3-AS2	0.543065	1.8414
TNFRSF1B	0.543115	1.84123
CTA-989H11.1	0.543166	1.84106
Y_RNA	0.543577	1.83967
WASH2P	0.543679	1.83932
C19orf33	0.543709	1.83922
FAM69C	0.543913	1.83853
RIBC2	0.543982	1.8383
MIR1302-10	0.54407	1.838
ESPN	0.544469	1.83665
PGAM1P11	0.544706	1.83585
RP11-311H10.7	0.545634	1.83273
RP1-41P2.7	0.546112	1.83113
KIR3DP1	0.546188	1.83087
AC092570.1	0.546286	1.83054
RP4-635A23.4	0.546413	1.83012
NPAP1P2	0.546631	1.82939
RP5-1073F15.1	0.546657	1.8293
ZNF773	0.546962	1.82828
RP11-498D10.3	0.547278	1.82722
WIBG	0.547297	1.82716
ZNF611	0.547503	1.82647
UQCRFS1P1	0.547607	1.82613
RP4-794H19.4	0.547783	1.82554
SNORD77	0.547915	1.8251
GLIS2	0.54804	1.82468
NDUFAF6	0.548654	1.82264
AC007880.1	0.548709	1.82246
TBC1D2B	0.549052	1.82132
PKP2	0.549443	1.82003
AC003958.2	0.549565	1.81962
WASH3P	0.549946	1.81836
PGAP1	0.549954	1.81833
RP11-616M22.10	0.550451	1.81669
RP11-10N16.3	0.550614	1.81615
RP4-753F5.1	0.55063	1.8161
HIGD1AP1	0.55069	1.8159
KB-1930G5.4	0.551138	1.81443
RP11-736K20.6	0.551353	1.81372
SNORD88C	0.551443	1.81342
RP11-141J13.5	0.551608	1.81288
RP11-732M18.2	0.551618	1.81285
CD9	0.551724	1.8125
RNU4-81P	0.551739	1.81245
DEPDC7	0.551784	1.8123
UBE4A	0.551942	1.81178
HIST2H2AA4	0.551999	1.8116
NBEA	0.552233	1.81083
MIR5587	0.552405	1.81027
FAF2P1	0.552602	1.80962
CTD-2330K9.2	0.553011	1.80828
AL031055.1	0.553077	1.80807
RP11-697N18.3	0.553211	1.80763
RP11-519G16.5	0.55436	1.80388
RNU6-1133P	0.554419	1.80369
RP13-379O24.2	0.554497	1.80344
SNORA76	0.554667	1.80288
RP11-372E1.6	0.554686	1.80282
RP11-503N18.4	0.554721	1.80271
ATP2B2	0.554761	1.80258
CFL1P4	0.55491	1.80209
CTA-941F9.9	0.555092	1.8015
AC068134.10	0.555241	1.80102
RPS26P8	0.555299	1.80083
RP11-433A10.3	0.555313	1.80079
Y_RNA	0.555424	1.80043
RP3-522J7.6	0.555592	1.79988
RP11-33B1.1	0.555913	1.79884
RPL36AP41	0.556097	1.79825
RASGRP2	0.556294	1.79761
AC092295.7	0.556445	1.79712
PSG5	0.55668	1.79636
MGAT3	0.556887	1.7957
RPLP0P2	0.55698	1.7954
MRPS21P6	0.556991	1.79536
CTC-558O2.1	0.557354	1.79419
PSG1	0.557528	1.79363
PTPRH	0.557666	1.79319
MN1	0.557794	1.79278
RN7SKP63	0.55799	1.79215
SNORA9	0.558066	1.7919
HRK	0.558207	1.79145
Y_RNA	0.558454	1.79066
RAD51-AS1	0.558514	1.79047
RP11-20E24.1	0.558614	1.79014
SCARNA18	0.558787	1.78959
AL353805.1	0.558862	1.78935
AL162424.2	0.558992	1.78893
SNORA31	0.559262	1.78807
RNA5SP155	0.55934	1.78782
RP11-104J23.1	0.559509	1.78728
VN2R17P	0.559596	1.787
IKZF4	0.559655	1.78682
RP11-336K24.12	0.559945	1.78589
RP11-115C21.2	0.560054	1.78554
DLX6	0.560103	1.78539
JOSD1	0.560211	1.78504
RP11-647O20.1	0.560424	1.78436
RN7SKP210	0.560454	1.78427
CCL22	0.560877	1.78292
ITGA9	0.560984	1.78258
RAD51	0.560995	1.78255
SGCE	0.561037	1.78241
EGR3	0.561235	1.78178
RN7SL514P	0.56134	1.78145
MRPL16	0.561396	1.78127
RP11-41O4.2	0.561458	1.78108
F2RL2	0.561606	1.78061
CYP17A1	0.56198	1.77942
C16orf58	0.562012	1.77932
SHOX2	0.562064	1.77916
GXYLT1	0.562209	1.7787
MIR4676	0.562533	1.77767
RNU6-258P	0.562794	1.77685
MOGAT3	0.562995	1.77621
ZYG11A	0.563366	1.77504
SERPINA3	0.564027	1.77296
VWDE	0.56415	1.77258
RP11-363D14.1	0.564198	1.77243
RP11-444D3.1	0.564227	1.77234
RNU6-140P	0.564448	1.77164
RP1-155D22.1	0.564657	1.77099
TAPT1-AS1	0.564924	1.77015
RASAL3	0.564969	1.77001
GJB3	0.565185	1.76933
RNU6-780P	0.565601	1.76803
RP11-452L6.7	0.565733	1.76762
LOC732538	0.565933	1.76699
snoZ6	0.566135	1.76636
PPP2R2C	0.566178	1.76623
OTOG	0.566339	1.76573
AC073869.20	0.566343	1.76571
CDSN	0.56647	1.76532
RP11-294L11.1	0.566553	1.76506
AC009469.1	0.566828	1.7642
CHAC1	0.567025	1.76359
AC114752.3	0.567043	1.76353
AC005370.1	0.567389	1.76246
AL121901.1	0.567509	1.76209
FBLN1	0.567565	1.76191
RN7SL471P	0.56795	1.76072
SRD5A3-AS1	0.568014	1.76052
AC068538.4	0.568132	1.76015
ATP1A1OS	0.568264	1.75975
PHTF1	0.568283	1.75969
SCARNA17	0.568364	1.75944
RN7SL141P	0.568889	1.75781
TMTC2	0.568911	1.75774
MCPH1	0.569219	1.75679
Y_RNA	0.569375	1.75631
CTD-3064H18.1	0.569514	1.75588
ZNF793	0.569514	1.75588
MPZL3	0.569603	1.75561
SNORA32	0.569713	1.75527
AC093901.1	0.570156	1.75391
RP11-138H8.3	0.570295	1.75348
RNU6-1201P	0.570343	1.75333
LRP4	0.57042	1.75309
AP000781.1	0.570487	1.75289
CTB-47B11.3	0.570683	1.75229
MRPS17	0.570899	1.75162
PSD3	0.571218	1.75065
DPEP3	0.571233	1.7506
RPSAP2	0.571274	1.75047
AC103801.2	0.571291	1.75042
GAS2	0.571291	1.75042
RP11-751H17.1	0.571334	1.75029
RP11-104G3.2	0.571336	1.75028
TMEM165	0.571511	1.74975
PYGB	0.571597	1.74948
RP11-305F18.1	0.571803	1.74885
NOMO2	0.571848	1.74872
KRTAP5-1	0.572405	1.74701
IER3IP1	0.57242	1.74697
COLQ	0.572438	1.74691
NRIP1	0.572663	1.74623
RN7SL338P	0.573059	1.74502
RBPMS2	0.573111	1.74486
PTCHD1	0.573184	1.74464
MIR583	0.573295	1.7443
TAPT1	0.573365	1.74409
SIK2	0.573685	1.74312
WBP2NL	0.574015	1.74211
RP11-557H15.3	0.574079	1.74192
MIR4513	0.574097	1.74187
RP11-348H3.5	0.574321	1.74119
MIR1228	0.574486	1.74069
RDH8	0.574553	1.74048
IER3IP1	0.574624	1.74027
GGT6	0.57485	1.73958
SNORA81	0.574975	1.73921
PGAM5	0.575196	1.73854
MIR935	0.575667	1.73712
ESCO1	0.57581	1.73668
TMEM97P1	0.576175	1.73558
RP1-197O17.2	0.576208	1.73548
TUBB3	0.576306	1.73519
GINS1	0.576427	1.73483
RP11-794G24.1	0.576456	1.73474
PSORS1C1	0.577121	1.73274
RP11-46A10.8	0.577178	1.73257
PCOLCE2	0.577202	1.7325
ZNF20	0.57723	1.73241
RP3-470L22.1	0.577262	1.73232
AL450992.2	0.577376	1.73197
AC016586.1	0.577644	1.73117
CTD-2175M1.4	0.577875	1.73048
CTD-2587H24.5	0.578376	1.72898
RBM12B	0.578416	1.72886
RP11-358H9.1	0.578435	1.7288
ZNF713	0.578444	1.72878
WIPF3	0.578653	1.72815
PDLIM1	0.578805	1.7277
ZNF763	0.578804	1.7277
ZNF763	0.578804	1.7277
ADCY7	0.578837	1.7276
RASL10B	0.578918	1.72736
ZNF700	0.578999	1.72712
KCNA7	0.579038	1.727
AP000569.9	0.579081	1.72687
TBC1D26	0.579201	1.72652
RP11-10N23.5	0.57946	1.72574
RP11-556O9.3	0.579608	1.7253
RP13-131K19.2	0.579627	1.72525
CTD-2527I21.7	0.57966	1.72515
AC011747.3	0.579804	1.72472
CCNE2	0.579842	1.72461
RP11-33B1.3	0.579866	1.72454
PRIMA1	0.579928	1.72435
AC007128.1	0.579988	1.72417
SLC27A2	0.580177	1.72361
AC002398.12	0.580242	1.72342
snoU13	0.580605	1.72234
CTC-398G3.2	0.580855	1.7216
PRDX4	0.581056	1.721
MIR3163	0.581281	1.72034
RP11-127L20.3	0.581382	1.72004
RP4-799G3.2	0.581422	1.71992
DPYD-AS2	0.581436	1.71988
RP11-346M5.5	0.581598	1.7194
NPL	0.581636	1.71929
GCKR	0.582015	1.71817
WSB1	0.582214	1.71758
AC116606.1	0.582265	1.71743
NSUN5P1	0.582337	1.71722
RP11-127H5.1	0.582405	1.71702
HMGB1P9	0.58275	1.716
PSG3	0.582758	1.71598
FAM47A	0.582866	1.71566
RP5-855D21.1	0.58291	1.71553
RP11-121P10.1	0.583126	1.7149
RP11-566K11.4	0.583186	1.71472
RPS4XP23	0.583594	1.71352
LRP12	0.583826	1.71284
NLGN1	0.584006	1.71231
SLC32A1	0.584121	1.71197
TP53I13	0.584317	1.7114
ACTN4P2	0.584323	1.71138
Y_RNA	0.584416	1.71111
CTD-2311M21.3	0.584443	1.71103
MTND1P9	0.584463	1.71097
AC064834.1	0.584948	1.70955
CTC-444N24.6	0.585179	1.70888
TSIX	0.585365	1.70834
RP13-379L11.3	0.585412	1.7082
RN7SL532P	0.585441	1.70811
RPS4XP14	0.585652	1.7075
RP11-318M2.2	0.585774	1.70714
snoU13	0.586073	1.70627
RP11-484N16.1	0.586382	1.70537
RAP1GAP	0.586795	1.70417
RP11-713C19.1	0.586855	1.704
AC096582.8	0.586912	1.70383
RP11-18H21.1	0.587389	1.70245
MIR4522	0.587543	1.702
RP11-510I5.4	0.587586	1.70188
GJA1	0.58775	1.7014
SNX29P2	0.587777	1.70133
AC007009.1	0.587821	1.7012
CTA-211A9.5	0.587904	1.70096
ZC3H12C	0.588102	1.70039
AC008753.6	0.588288	1.69985
CTA-373H7.7	0.588369	1.69961
NIPSNAP1	0.588435	1.69942
RP11-475N22.4	0.588612	1.69891
ZNF460	0.588632	1.69885
AP003356.1	0.588657	1.69878
CCNB1IP1	0.588916	1.69804
RP5-1119A7.17	0.588973	1.69787
Y_RNA	0.589118	1.69745
RP11-315O6.1	0.589649	1.69592
RP11-739L10.1	0.589994	1.69493
NYAP1	0.590029	1.69483
ZNF264	0.590044	1.69479
RBM12B-AS1	0.590049	1.69477
Y_RNA	0.590201	1.69434
SPATA12	0.59021	1.69431
RP11-867G23.12	0.59024	1.69423
RNF126P1	0.590285	1.6941
AC131971.1	0.5906	1.69319
Y_RNA	0.590823	1.69255
RP11-269G24.4	0.590831	1.69253
ZNF519	0.591072	1.69184
RP11-445F12.2	0.591154	1.69161
RAPGEF3	0.591187	1.69151
FANCF	0.59133	1.6911
MARCKSL1	0.59144	1.69079
TBC1D12	0.591548	1.69048
MIR5091	0.591562	1.69044
RN7SL695P	0.591594	1.69035
SCARNA17	0.591651	1.69019
RP11-638L3.1	0.591761	1.68987
RP11-474L11.5	0.591762	1.68987
RP11-649A18.4	0.591842	1.68964
CTD-3247F14.2	0.592044	1.68906
IGHD1-26	0.592086	1.68894
RP4-800M22.1	0.592141	1.68879
GRIP2	0.592143	1.68878
WDR45	0.592232	1.68853
BX649567.1	0.592272	1.68841
RP11-539I5.1	0.592323	1.68827
AC007405.2	0.592324	1.68827
RP1-101K10.6	0.592342	1.68821
AC008536.1	0.592494	1.68778
RP11-218F4.1	0.592599	1.68748
RP11-100E13.1	0.592675	1.68727
FZD6	0.592735	1.68709
GDF3	0.593315	1.68545
MIR4741	0.593405	1.68519
FBXO5	0.593578	1.6847
ZNF202	0.593595	1.68465
VWCE	0.593623	1.68457
ACTG2	0.593652	1.68449
MDFIC	0.594054	1.68335
RHOBTB3	0.594163	1.68304
MT1P1	0.594242	1.68282
PDGFB	0.594381	1.68242
MIR1182	0.594511	1.68205
ATP10D	0.594516	1.68204
CTC-550B14.7	0.594525	1.68202
PAQR9	0.594616	1.68176
Y_RNA	0.594642	1.68168
PACSIN3	0.595039	1.68056
BOD1L1	0.595122	1.68033
RNU6-919P	0.595209	1.68008
STX17	0.595291	1.67985
EPPIN	0.595327	1.67975
CUL4B	0.595409	1.67952
TIMP2	0.595466	1.67936
CTD-2555A7.3	0.595618	1.67893
RP11-533F5.2	0.595744	1.67857
RP11-443C10.1	0.595948	1.678
DNM1P46	0.596091	1.6776
RP11-60I3.5	0.596146	1.67744
RP11-600F24.1	0.596219	1.67724
RP11-467L13.4	0.59633	1.67692
E2F8	0.596422	1.67667
AC055764.1	0.596499	1.67645
RNU6-57P	0.596501	1.67644
CTB-152G17.6	0.596538	1.67634
Y_RNA	0.596592	1.67619
UBE2S	0.596685	1.67593
HIST1H1D	0.596779	1.67566
SLC38A2	0.596825	1.67553
LINC00563	0.596868	1.67541
SIDT1	0.596893	1.67534
STX11	0.596932	1.67523
SSR1	0.596963	1.67515
Y_RNA	0.596975	1.67511
AC103809.1	0.597102	1.67476
IFT80	0.597688	1.67311
RP11-38O23.7	0.597698	1.67309
CLMN	0.597815	1.67276
AC005076.5	0.597984	1.67229
SLC35G2	0.598008	1.67222
P2RX2	0.598123	1.6719
RP4-536B24.3	0.598205	1.67167
VLDLR	0.5984	1.67112
RP11-467L13.5	0.598442	1.67101
AC092849.1	0.598535	1.67075
AC002398.11	0.598637	1.67046
AC010642.1	0.599062	1.66928
MRPL15P1	0.599123	1.66911
DMTF1	0.59916	1.669
RNASE1	0.599171	1.66897
RP13-726E6.2	0.599261	1.66872
ZNF8	0.599462	1.66816
ZNF8	0.599476	1.66812
PJA1	0.599556	1.6679
DHH	0.599577	1.66784
AP000355.2	0.599701	1.6675
UMODL1	0.599924	1.66688
RCE1	0.600065	1.66649
RP11-118E18.2	0.60007	1.66647
snoU13	0.600264	1.66593
METTL25	0.600369	1.66564
CTD-3138B18.5	0.600433	1.66546
HIST2H2BC	0.600633	1.66491
NFE2L2	0.600718	1.66467
RP11-363E7.3	0.600781	1.6645
RP11-298J20.3	0.600803	1.66444
AC074286.1	0.600881	1.66422
RNU6-43P	0.60096	1.664
RN7SL73P	0.600979	1.66395
RP11-134G8.7	0.601	1.66389
KRT17	0.60111	1.66359
AC006369.2	0.601305	1.66305
RPAP3	0.601349	1.66293
PAWR	0.601461	1.66262
CTD-2651B20.1	0.601708	1.66194
RP1-197B17.3	0.601809	1.66166
AGPS	0.60205	1.66099
STAT5B	0.602112	1.66082
Y_RNA	0.60216	1.66069
DHRS4	0.602304	1.66029
RNU5A-4P	0.602324	1.66024
AIM1L	0.602419	1.65997
ADRB1	0.602434	1.65993
RNU6-491P	0.602545	1.65963
CASP10	0.602616	1.65943
ROBO4	0.602687	1.65924
TMBIM6	0.602728	1.65912
RP11-595B24.1	0.60289	1.65868
CKLF-CMTM1	0.603105	1.65809
ART5	0.603111	1.65807
AP000439.3	0.603137	1.658
AC005544.1	0.603138	1.658
IGFBPL1	0.603185	1.65787
UPB1	0.603283	1.6576
RP11-245G13.2	0.603473	1.65707
CTD-2619J13.3	0.603493	1.65702
RN7SKP131	0.603543	1.65688
RP11-35G9.3	0.603607	1.65671
CD3D	0.60367	1.65653
CTD-2336O2.1	0.603762	1.65628
RP1-154J13.3	0.603817	1.65613
CITED1	0.603823	1.65611
RP11-227H15.4	0.603936	1.6558
DDX27	0.604061	1.65546
CCDC59	0.604084	1.6554
RP11-734K21.2	0.604284	1.65485
RP11-170N16.2	0.604515	1.65422
ZNF30	0.604712	1.65368
CTD-3032J10.3	0.604818	1.65339
CTD-2528L19.4	0.60503	1.65281
CTD-2054N24.2	0.6052	1.65235
SERHL	0.605356	1.65192
LRP1	0.605488	1.65156
GRAMD1B	0.605522	1.65147
CAPNS1	0.605575	1.65132
RP11-196G18.22	0.605605	1.65124
DSEL	0.60568	1.65104
RP13-638C3.6	0.605703	1.65097
LIMCH1	0.605816	1.65067
CSNK2A2	0.605898	1.65044
C20ORF135	0.605977	1.65023
COMMD8	0.606144	1.64977
CTD-2619J13.8	0.606241	1.64951
RIPK4	0.606255	1.64947
KIF15	0.606361	1.64918
LHFPL2	0.606414	1.64904
GPR135	0.606634	1.64844
RP11-14I2.2	0.606641	1.64842
TSPEAR-AS1	0.606763	1.64809
HLA-DQB1	0.60691	1.64769
CKLF	0.607187	1.64694
C1orf64	0.607214	1.64687
RP11-530C5.1	0.607285	1.64667
RNU6-807P	0.6073	1.64663
RP11-848P1.2	0.60735	1.6465
DHRS3	0.607408	1.64634
ZDHHC14	0.607522	1.64603
ZNF497	0.607544	1.64597
KY	0.607573	1.64589
RP1-213J1P__B.2	0.607707	1.64553
LRBA	0.607866	1.6451
ZNF587	0.607908	1.64499
SNORA22	0.607934	1.64492
RP11-32B11.2	0.607971	1.64482
C3orf62	0.607982	1.64479
RP11-503C24.6	0.608397	1.64366
AC010297.1	0.608422	1.6436
RP3-389A20.2	0.608887	1.64234
XPO5	0.608899	1.64231
EMR2	0.609226	1.64143
RP4-569M23.4	0.609624	1.64036
AC015977.5	0.609684	1.64019
RP11-863K10.2	0.609825	1.63981
PIK3AP1	0.609826	1.63981
SNORA72	0.609858	1.63973
RP11-333O1.1	0.609902	1.63961
TK2	0.609938	1.63951
RP11-692N5.2	0.610035	1.63925
DYNC2LI1	0.610099	1.63908
DMC1	0.61011	1.63905
SCARNA20	0.610181	1.63886
RPL5P35	0.610292	1.63856
TFAMP1	0.610373	1.63834
RP3-340B19.5	0.610426	1.6382
SLC25A13	0.610445	1.63815
TUBAL3	0.610461	1.63811
SMC4	0.610551	1.63786
RAB15	0.610578	1.63779
AC093415.2	0.610578	1.63779
FMNL3	0.610663	1.63756
RNU6-304P	0.610768	1.63728
YWHAH	0.61085	1.63706
C22orf24	0.611029	1.63658
RP11-553L6.2	0.611064	1.63649
CDA	0.611338	1.63576
FUOM	0.611357	1.63571
GDF15	0.611474	1.63539
RNU6-882P	0.611671	1.63487
RP11-864G5.7	0.611684	1.63483
RNU4-47P	0.611688	1.63482
RNA5SP473	0.611694	1.6348
RNU7-101P	0.611703	1.63478
MROH2A	0.61173	1.63471
XXbac-BPG170G13.31	0.611775	1.63459
RP5-1172N10.2	0.611795	1.63453
NEDD4	0.611907	1.63424
RP5-1107A17.4	0.612047	1.63386
RP11-77I22.2	0.612091	1.63374
ASPN	0.612146	1.6336
CAPRIN2	0.612202	1.63345
RP1-212P9.3	0.612369	1.633
PODXL2	0.612495	1.63267
ZNF426	0.612561	1.63249
AF127577.12	0.612651	1.63225
SCARNA18	0.612955	1.63144
ELOVL6	0.612961	1.63143
CTD-2587H24.10	0.613029	1.63124
RP13-278H16.2	0.613083	1.6311
SH3RF2	0.613102	1.63105
ATAD1	0.613193	1.63081
MIR4457	0.613225	1.63072
TMEM126A	0.613508	1.62997
POLH	0.613525	1.62993
RNU6-600P	0.613549	1.62986
RNA5SP295	0.613565	1.62982
ZNF607	0.61368	1.62951
RP11-140H17.1	0.614036	1.62857
RP11-497D6.3	0.614072	1.62847
KRT13	0.614087	1.62843
RP11-813I20.2	0.614101	1.6284
RP11-169K16.6	0.614189	1.62816
CTD-2201G16.1	0.614231	1.62805
RP11-134L4.2	0.614331	1.62779
SP6	0.614425	1.62754
NHP2L1	0.614461	1.62744
KIAA1143	0.614535	1.62725
LOXL1	0.614839	1.62644
TRIML2	0.614927	1.62621
P4HTM	0.615023	1.62596
ZNF266	0.615348	1.6251
CTD-2036P10.3	0.615414	1.62492
SNORA42	0.615526	1.62463
RP11-641A6.3	0.615651	1.6243
RP11-366H4.1	0.61587	1.62372
APOL4	0.615937	1.62354
Y_RNA	0.616008	1.62336
PINK1	0.616225	1.62278
RPS4XP20	0.616315	1.62255
SNORD65	0.616483	1.6221
AC009502.4	0.616499	1.62206
RPS21	0.616515	1.62202
SNORD38	0.616538	1.62196
CAMK2N2	0.616596	1.62181
C2CD4D	0.616599	1.6218
RNF216P1	0.61678	1.62132
ANGPTL2	0.616818	1.62122
RP3-495K2.3	0.616961	1.62085
RPL30P3	0.617033	1.62066
RP1-310O13.7	0.617088	1.62051
RN7SKP98	0.617104	1.62047
RP1-46F2.2	0.617196	1.62023
RN7SL442P	0.617252	1.62008
PDCD4	0.617346	1.61984
MIR1908	0.617388	1.61973
LELP1	0.617389	1.61972
ZNF407	0.617391	1.61972
RPRD1B	0.6174	1.6197
RNU6-863P	0.617475	1.6195
RP13-941N14.1	0.617724	1.61885
TSEN15	0.617773	1.61872
RP3-405J10.4	0.617837	1.61855
AC009095.4	0.6179	1.61838
hsa-mir-150	0.617922	1.61833
ALKBH1	0.618077	1.61792
SLIRP	0.618077	1.61792
SMARCA4	0.618099	1.61786
LA16c-380H5.5	0.618105	1.61785
CNTD1	0.618165	1.61769
GPX3	0.618199	1.6176
RPS4XP4	0.618389	1.61711
RP11-923I11.5	0.618431	1.617
TIMM23	0.618432	1.61699
TGFBR3L	0.618546	1.61669
AC083884.8	0.618684	1.61633
LYAR	0.618685	1.61633
COA3	0.618711	1.61626
MIR548AN	0.618781	1.61608
RP11-58O9.1	0.618941	1.61566
RP11-378J18.6	0.619016	1.61547
RP11-240L7.4	0.619099	1.61525
BARX2	0.619137	1.61515
YWHAZP7	0.619163	1.61508
RNU4ATAC14P	0.619214	1.61495
RP11-191G24.1	0.619274	1.61479
KCND3-IT1	0.619369	1.61455
CTDSPL	0.619385	1.6145
TMEM185B	0.61942	1.61441
RP11-339F13.2	0.619467	1.61429
RN7SL541P	0.619588	1.61398
E2F2	0.619596	1.61395
BLVRA	0.619625	1.61388
JTBP1	0.619636	1.61385
ZBTB49	0.619731	1.6136
RGS4	0.619772	1.6135
AC008555.2	0.619887	1.6132
Y_RNA	0.619967	1.61299
TTI1	0.620001	1.6129
ZBTB10	0.620007	1.61289
SNORA75	0.620058	1.61275
GABBR1	0.620327	1.61205
HDHD3	0.620347	1.612
CTD-2530H12.4	0.620445	1.61175
URI1	0.620822	1.61077
ZNF274	0.620991	1.61033
MICALL1	0.621128	1.60997
RP11-459F6.1	0.621137	1.60995
RP11-973D8.4	0.62116	1.60989
LA16c-366D3.1	0.621224	1.60973
MYBPC2	0.621224	1.60973
RNU6-884P	0.621248	1.60966
FBXW8	0.621328	1.60946
ADIPOR2	0.621343	1.60942
CTC-429P9.1	0.621355	1.60939
RNU6-757P	0.621407	1.60925
ZNF443	0.621592	1.60877
PARGP1	0.621604	1.60874
MSI1	0.621666	1.60858
FTSJ2	0.621733	1.60841
SCYL1	0.62179	1.60826
NUDT1	0.621868	1.60806
SLC27A3	0.621996	1.60773
LLNLF-65H9.1	0.622002	1.60771
FAM49B	0.622027	1.60765
AC106732.1	0.622047	1.6076
CTC-459F4.3	0.622227	1.60713
IMMP2L	0.622287	1.60698
AC007387.2	0.622457	1.60654
MIR4530	0.622489	1.60645
DPY19L2	0.622568	1.60625
RP11-324I22.4	0.622676	1.60597
RP11-794P6.2	0.622786	1.60569
KDM2B	0.622931	1.60531
PDCD4-AS1	0.622954	1.60525
RP3-449O17.1	0.622985	1.60518
CPSF6	0.622992	1.60516
FAM184A	0.623006	1.60512
RP11-22N19.2	0.623023	1.60508
NBN	0.623052	1.605
DAND5	0.623173	1.60469
LINC00909	0.623243	1.60451
BAIAP3	0.623286	1.6044
LINC00662	0.62332	1.60431
RP3-352A20.1	0.623442	1.604
CAMSAP3	0.623616	1.60355
RSRC1	0.623666	1.60342
CMTM3	0.623689	1.60336
SLC35D3	0.623708	1.60331
SLC44A4	0.623788	1.60311
RP11-497G19.3	0.6238	1.60308
RP11-561C5.7	0.623824	1.60302
SNORD5	0.623953	1.60268
CTD-2554C21.1	0.623967	1.60265
AC011247.3	0.624029	1.60249
CYP27C1	0.624076	1.60237
SMC5-AS1	0.624145	1.60219
CTD-2267D19.3	0.624248	1.60193
CTD-3105H18.16	0.624313	1.60176
RNA5SP463	0.624367	1.60162
RPL13AP20	0.624469	1.60136
RNU6-1272P	0.624486	1.60132
AC012314.20	0.624514	1.60125
AQP3	0.624548	1.60116
C17orf99	0.624551	1.60115
MIR1280	0.624551	1.60115
ETNK1	0.62467	1.60085
SMC5	0.6247	1.60077
RP11-77H9.2	0.624847	1.60039
MAGEA13P	0.624979	1.60005
ZNF563	0.625054	1.59986
CFLAR	0.625122	1.59969
THOC7	0.625135	1.59965
RN7SL511P	0.625167	1.59957
RP11-231N9.1	0.625194	1.5995
RP3-522D1.1	0.625313	1.5992
MKL2	0.625446	1.59886
GPR152	0.62562	1.59841
ANLN	0.62563	1.59839
RNU6-760P	0.625671	1.59828
RP11-28H5.2	0.625712	1.59818
RP5-1018K9.1	0.625743	1.5981
FUNDC2P4	0.625759	1.59806
BMP7	0.625778	1.59801
RP11-268P4.4	0.625887	1.59773
CDCA7	0.625955	1.59756
CSNK1E	0.626044	1.59733
TES	0.626059	1.59729
RNU6-660P	0.626161	1.59703
RP11-536I6.2	0.626187	1.59697
RNU4-4P	0.626298	1.59668
HDGFRP3	0.62635	1.59655
FXYD5	0.626632	1.59583
MIR92B	0.626655	1.59577
RP11-165A20.3	0.626708	1.59564
RNU7-169P	0.626723	1.5956
C11orf63	0.626763	1.5955
LHX9	0.626847	1.59529
ZNF28	0.62688	1.5952
RN7SL189P	0.626911	1.59512
PHF15	0.626924	1.59509
LENG8-AS1	0.62703	1.59482
MAPRE2	0.627025	1.59483
PWP1	0.627069	1.59472
LGALS7	0.627133	1.59456
RP11-302B13.5	0.627326	1.59407
ARF3	0.627326	1.59407
RNF144A-AS1	0.627345	1.59402
RP13-1016M1.2	0.627389	1.59391
SLC30A9	0.627431	1.5938
FKBP9	0.627439	1.59378
RP11-753H16.3	0.627466	1.59371
CTC-523E23.8	0.627488	1.59366
NAMPT	0.627715	1.59308
RP5-1164C1.2	0.627722	1.59306
ATXN7	0.627827	1.5928
PLCD1	0.627917	1.59257
DENND5A	0.627936	1.59252
DBT	0.628177	1.59191
RP11-278A23.2	0.62827	1.59167
RP11-64C12.9	0.628452	1.59121
ZNF714	0.628706	1.59057
ELF2	0.628809	1.59031
RP11-753H16.5	0.628918	1.59003
RP11-443B20.1	0.629055	1.58969
Z98044.1	0.62908	1.58962
UBL5	0.6291	1.58957
LENG8	0.629118	1.58953
RP4-813D12.3	0.62914	1.58947
RP11-59H1.4	0.62914	1.58947
EXOSC7	0.629208	1.5893
AC007405.8	0.629429	1.58874
ACOXL	0.629436	1.58872
IDI2-AS1	0.629499	1.58856
SCARNA7	0.629602	1.5883
LGALS3	0.629617	1.58827
CDK17	0.629687	1.58809
C20orf201	0.629749	1.58793
AL445523.1	0.629838	1.58771
RP11-41O4.1	0.630021	1.58725
GIGYF1	0.630026	1.58724
ATP8B2	0.630055	1.58716
MAP2K7	0.630078	1.58711
OR7E128P	0.630101	1.58705
RP11-30K9.7	0.630169	1.58688
RP11-29H23.7	0.630177	1.58686
FBXL12	0.630173	1.58687
RP11-672L10.4	0.630185	1.58684
EPS15	0.630196	1.58681
GSTCD	0.630268	1.58663
RPS2P28	0.63049	1.58607
CHKA	0.630784	1.58533
SLC6A20	0.630924	1.58498
ZNF791	0.631046	1.58467
RIMS3	0.631193	1.5843
RP11-46H11.12	0.63121	1.58426
PRTFDC1	0.631269	1.58411
MUC1	0.631306	1.58402
PTGFRN	0.631549	1.58341
RN7SKP285	0.631593	1.5833
C5orf30	0.631624	1.58322
MRPS17	0.631771	1.58285
HECTD2	0.631815	1.58274
RP5-1024N4.4	0.631835	1.58269
RN7SL794P	0.632341	1.58143
RNU6-993P	0.632494	1.58104
Y_RNA	0.632533	1.58095
LINC00535	0.632549	1.58091
MCM5	0.632589	1.58081
EIF1AD	0.632634	1.58069
RP11-215P8.3	0.632696	1.58054
RP11-469H8.8	0.632701	1.58053
STAG3L3	0.632704	1.58052
RP11-313P13.3	0.632704	1.58052
LMCD1	0.632728	1.58046
ZNF441	0.632737	1.58044
MIR4686	0.632751	1.5804
ARHGEF7	0.632778	1.58033
PPARG	0.632801	1.58028
USP32	0.632914	1.57999
PEG10	0.632963	1.57987
RNU6-1259P	0.632968	1.57986
ART1	0.633166	1.57936
ZNF721	0.633387	1.57881
PIGG	0.633387	1.57881
CCT6P1	0.633392	1.5788
CTB-134H23.3	0.633478	1.57859
WRB	0.633483	1.57857
RP11-1008C21.2	0.633645	1.57817
NGB	0.633682	1.57808
RP11-426L16.8	0.633695	1.57805
PDK4	0.633717	1.57799
RP11-65J21.3	0.633778	1.57784
BET1	0.63386	1.57764
RP11-384L8.1	0.633884	1.57758
RNU6-359P	0.633981	1.57733
FFAR4	0.634186	1.57682
RPS12P20	0.634238	1.5767
SACM1L	0.634419	1.57625
RAPGEF4-AS1	0.634453	1.57616
AC010336.1	0.634467	1.57613
ZCCHC2	0.63458	1.57585
AC012370.2	0.634626	1.57573
GBAS	0.634694	1.57556
RASGRF1	0.634747	1.57543
ZNF569	0.634756	1.57541
KCNT1	0.6348	1.5753
PAQR6	0.634891	1.57507
AC112518.3	0.634995	1.57482
GEM	0.635058	1.57466
RNU6-609P	0.635058	1.57466
BANF1	0.63509	1.57458
RN7SKP11	0.63511	1.57453
AP1S1	0.635147	1.57444
RP11-666A20.4	0.635185	1.57434
RP11-347C18.3	0.635204	1.5743
KRTAP2-1	0.635339	1.57396
LA16c-390E6.3	0.635443	1.57371
RP11-196G18.24	0.635674	1.57313
LIMD1-AS1	0.63576	1.57292
CTD-2631K10.1	0.635831	1.57274
GALE	0.635889	1.5726
CTRB1	0.635916	1.57253
RIN1	0.635965	1.57241
RP13-20L14.4	0.636062	1.57217
TNPO1	0.636185	1.57187
PSMC2	0.636196	1.57184
ELOVL1	0.63621	1.57181
RP11-574K11.27	0.636451	1.57121
RP11-972P1.8	0.636654	1.57071
CDK18	0.636658	1.5707
RP11-680B3.2	0.636669	1.57067
RP5-899E9.1	0.63671	1.57057
IGHD6-25	0.636723	1.57054
KBTBD4	0.636726	1.57053
RP11-103G8.2	0.636784	1.57039
RP11-849N15.1	0.636884	1.57014
SGK223	0.636887	1.57014
CTD-2134P3.1	0.636918	1.57006
SKIDA1	0.636932	1.57003
RP11-152P23.2	0.637211	1.56934
UNG	0.637249	1.56925
SMOX	0.637334	1.56904
AP000719.1	0.63736	1.56897
ALKBH2	0.637475	1.56869
C17orf98	0.637504	1.56862
LRRC8E	0.637626	1.56832
SKA1	0.637666	1.56822
GALNT16	0.637713	1.5681
CTD-2377O17.1	0.637763	1.56798
Y_RNA	0.637788	1.56792
RP5-1066H13.4	0.637897	1.56765
SNORA37	0.63793	1.56757
Y_RNA	0.637934	1.56756
RP4-550H1.5	0.637934	1.56756
ZNF311	0.637986	1.56743
MNX1-AS2	0.638011	1.56737
ZNF468	0.638026	1.56733
TRAF5	0.638084	1.56719
RP11-565P22.6	0.638142	1.56705
NR5A2	0.638175	1.56697
GS1-594A7.3	0.638194	1.56692
CENPV	0.638252	1.56678
DNAJC2	0.638275	1.56672
AC004893.10	0.638413	1.56638
CD58	0.638692	1.5657
KB-1410C5.5	0.638822	1.56538
Z99756.1	0.638864	1.56528
AC092573.2	0.638877	1.56525
PLA2G6	0.638897	1.5652
FBXO45	0.638915	1.56515
RP11-1000B6.5	0.638935	1.5651
ATAD5	0.638982	1.56499
EMP2	0.639072	1.56477
FOXRED2	0.639127	1.56463
MTRF1L	0.639201	1.56445
LIMK1	0.639222	1.5644
Y_RNA	0.639274	1.56427
MRPS30	0.639482	1.56377
RP11-44N21.1	0.639497	1.56373
SNORD17	0.639706	1.56322
CTD-2655K5.1	0.63973	1.56316
BRD3	0.639902	1.56274
HES6	0.640044	1.56239
RP11-420L9.2	0.640048	1.56238
RP11-546K22.1	0.640149	1.56214
MIR4312	0.640156	1.56212
TESC	0.64019	1.56204
CKB	0.640253	1.56188
PPP1R9A	0.640269	1.56184
ZNF776	0.640295	1.56178
CSRP1	0.64033	1.56169
RP11-103B5.2	0.640343	1.56166
SLC29A2	0.640367	1.5616
PIK3CD	0.64039	1.56155
IL11	0.640415	1.56149
RP11-54O7.17	0.640442	1.56142
PEBP4	0.640535	1.56119
RP11-53O19.1	0.640589	1.56106
RPS27P26	0.640592	1.56106
RP11-65J3.1	0.640599	1.56104
MAGT1	0.640652	1.56091
DDR1-AS1	0.640669	1.56087
KB-1208A12.3	0.640673	1.56086
HCG20	0.641	1.56006
RP11-1029J19.5	0.641183	1.55962
RP11-561C5.4	0.641292	1.55935
RP11-408I18.9	0.641307	1.55932
RNU6-1279P	0.641427	1.55902
WDR53	0.641485	1.55888
RP11-474P2.2	0.641596	1.55861
HIST1H2APS3	0.641605	1.55859
SP9	0.641609	1.55858
ZNF823	0.641747	1.55825
RNA5SP248	0.641889	1.5579
EMP1	0.641943	1.55777
LA16c-444G7.1	0.642015	1.5576
RPS9	0.642071	1.55746
FARP1	0.642104	1.55738
SETD6	0.642204	1.55714
RP11-216B9.6	0.642314	1.55687
AC007365.3	0.642334	1.55682
RBM38	0.642362	1.55675
SNORD45B	0.642401	1.55666
LINC00707	0.642471	1.55649
PIK3C2A	0.642606	1.55616
RP11-322E11.5	0.642674	1.556
UBLCP1	0.642694	1.55595
PGBD3	0.643193	1.55474
ATP9B	0.643343	1.55438
CACNG7	0.643343	1.55438
HIST1H3E	0.643346	1.55437
RP11-752G15.9	0.643368	1.55432
RP5-1053E7.2	0.643515	1.55397
CCL15-CCL14	0.643544	1.5539
C1orf167	0.64363	1.55369
AC002451.3	0.643665	1.5536
TAF4	0.643699	1.55352
EDC4	0.643708	1.5535
C10orf35	0.64375	1.5534
RP11-368I7.4	0.643858	1.55314
DDR1	0.6439	1.55304
Y_RNA	0.643935	1.55295
RNF135	0.643952	1.55291
CTD-2017C7.2	0.644043	1.55269
DGCR8	0.644055	1.55266
RP11-789L4.1	0.644096	1.55256
ADAM19	0.644156	1.55242
RNA5SP393	0.644204	1.5523
PPM1G	0.644507	1.55157
CDK2	0.644575	1.55141
ANKRD45	0.644653	1.55122
RP13-348B13.2	0.644656	1.55121
FBXW7	0.644705	1.5511
MIR3197	0.644784	1.55091
CTB-1H10.1	0.644849	1.55075
FAM213A	0.644858	1.55073
SDHAP3	0.645012	1.55036
FBXO41	0.645046	1.55028
SMN2	0.645132	1.55007
CTD-2012J19.3	0.645201	1.5499
CTD-2162K18.4	0.645333	1.54959
AC008073.9	0.64552	1.54914
TEX9	0.645605	1.54893
KLHL5	0.645622	1.54889
API5	0.645624	1.54889
ZNF571	0.64564	1.54885
PITPNB	0.645654	1.54882
RP11-702B10.2	0.645667	1.54879
PTH1R	0.645772	1.54853
RP11-114H23.1	0.645855	1.54834
SCFD1	0.645857	1.54833
MIR150	0.645875	1.54829
CTD-2194D22.3	0.645928	1.54816
RBBP8P1	0.645966	1.54807
RP11-305E17.4	0.646023	1.54793
TSKU	0.646042	1.54789
EPHX1	0.646075	1.54781
CTD-2587H24.4	0.646092	1.54777
RNA5SP370	0.646107	1.54773
NACAP1	0.646199	1.54751
C1S	0.646234	1.54743
ELAVL1	0.646258	1.54737
AC005522.6	0.646287	1.5473
RP11-95M15.2	0.646358	1.54713
CWF19L1	0.646374	1.54709
TECR	0.646393	1.54705
AP003733.1	0.646585	1.54659
AC008746.12	0.646629	1.54648
RP11-701P16.2	0.646657	1.54641
IMMP1L	0.646781	1.54612
ELP4	0.646781	1.54612
ACVR2B-AS1	0.646789	1.5461
MIR5088	0.646877	1.54589
GSAP	0.646927	1.54577
C3orf55	0.646997	1.5456
FAM194A	0.647051	1.54547
AC110754.3	0.647103	1.54535
RP11-219B4.5	0.647146	1.54525
CTD-2210P15.2	0.647237	1.54503
FAM157C	0.647267	1.54496
NEU4	0.647361	1.54473
NUCB2	0.647394	1.54465
TIA1	0.64743	1.54457
ABCC5-AS1	0.647646	1.54405
CDK5RAP2	0.64765	1.54404
AC009501.4	0.64772	1.54388
SNRK	0.647725	1.54387
RP11-529K1.3	0.647724	1.54387
AC008268.1	0.64776	1.54378
CYP2A7	0.64784	1.54359
RP11-303E16.3	0.647923	1.54339
AC109925.1	0.648006	1.5432
DCUN1D4	0.648064	1.54306
MEMO1P1	0.648064	1.54306
snoU13	0.648104	1.54296
RP3-486I3.7	0.648129	1.5429
RP11-132A1.4	0.648133	1.54289
DSE	0.648148	1.54286
RP1-213J1P__B.1	0.648155	1.54284
TCN2	0.648195	1.54275
IWS1	0.648331	1.54242
LPP-AS2	0.648517	1.54198
DDX12P	0.648575	1.54184
AGPAT9	0.648575	1.54184
STC1	0.648605	1.54177
SPTAN1	0.648681	1.54159
COX6CP1	0.648704	1.54154
LONRF1	0.648716	1.54151
ANO8	0.648743	1.54144
FTH1	0.648885	1.54111
Y_RNA	0.648917	1.54103
RP11-151H2.1	0.64896	1.54093
NOD1	0.648988	1.54086
PDE6B	0.649093	1.54061
MMEL1	0.649262	1.54021
RP11-184A2.3	0.649268	1.5402
LONRF2	0.649284	1.54016
EXOC6B	0.649323	1.54007
C2orf42	0.649338	1.54003
RN7SL633P	0.64934	1.54003
RP11-270F18.2	0.649365	1.53997
RANP4	0.649477	1.5397
ANKRD10	0.64956	1.5395
RP11-261C10.7	0.649593	1.53943
CTC-548K16.1	0.649618	1.53937
CDCP1	0.649629	1.53934
TNFSF13	0.649653	1.53928
RP11-480I12.10	0.649659	1.53927
HIST1H4J	0.649692	1.53919
ATMIN	0.64971	1.53915
RN7SKP297	0.649852	1.53881
RP5-823G15.5	0.649896	1.53871
MPLKIP	0.649899	1.5387
NGRN	0.649905	1.53869
PPAP2A	0.65005	1.53834
RPL7P56	0.650152	1.5381
PIGV	0.650197	1.538
RPS21P8	0.650202	1.53798
SCARNA20	0.650428	1.53745
SLC6A17	0.650528	1.53721
CBY3	0.650633	1.53696
PDLIM5	0.650646	1.53693
AC104841.2	0.650891	1.53636
MIR4453	0.650915	1.5363
ZNF317	0.651185	1.53566
TMEM14A	0.651224	1.53557
LDLR	0.651286	1.53542
NARF-IT1	0.651289	1.53542
POLR3D	0.651312	1.53536
TSPYL4	0.651313	1.53536
RP11-73M18.7	0.65137	1.53523
GNAI3	0.651472	1.53499
Y_RNA	0.651486	1.53495
MIR3199-2	0.651518	1.53488
C22orf46	0.6516	1.53468
OIP5-AS1	0.651646	1.53458
RNU6-971P	0.651693	1.53446
KLK6	0.65171	1.53442
SLC9C1	0.651715	1.53441
APCDD1	0.651733	1.53437
RP11-265D20.1	0.651736	1.53436
PCAT6	0.651784	1.53425
IL23A	0.651827	1.53415
MIR125A	0.65184	1.53412
BIN3	0.651877	1.53403
LPP	0.651894	1.53399
MB21D1	0.652002	1.53374
BRIP1	0.652041	1.53365
PTGES3	0.652077	1.53356
MESP1	0.652188	1.5333
AC051649.12	0.65236	1.5329
RP11-290L1.3	0.65239	1.53283
MIR320A	0.65239	1.53283
PTCH1	0.652462	1.53266
TGFB1I1	0.652485	1.5326
AP003027.1	0.652531	1.53249
SNORA1	0.652568	1.53241
SEL1L3	0.652593	1.53235
LEMD1-AS1	0.652612	1.5323
RP11-31L22.3	0.6528	1.53186
RP11-780K2.1	0.652843	1.53176
RNU6-1077P	0.652864	1.53171
UBE2V1P4	0.652971	1.53146
UBE2G2	0.653006	1.53138
EEF1B2	0.653084	1.5312
RP11-108K3.1	0.653117	1.53112
AC002511.2	0.653136	1.53107
KCTD9P2	0.653163	1.53101
RP11-695J4.2	0.653204	1.53092
TRIB2	0.653257	1.53079
NDUFS1	0.653287	1.53072
UBL4B	0.653291	1.53071
PSMC3IP	0.653318	1.53065
CTA-503F6.2	0.653358	1.53055
SNORA35	0.653482	1.53026
HNRNPLL	0.653513	1.53019
ZNF346-IT1	0.653517	1.53018
RPL7P57	0.653549	1.53011
TBCEL	0.653651	1.52987
CCNC	0.653669	1.52983
UBE2N	0.653693	1.52977
RN7SKP221	0.653695	1.52977
RP11-796G6.2	0.653707	1.52974
RN7SL114P	0.653707	1.52974
RNA5SP502	0.653748	1.52964
CTD-2194F4.2	0.653794	1.52953
RP1-199J3.7	0.653824	1.52946
MIR4788	0.65391	1.52926
KIAA0895	0.653985	1.52909
PPCDC	0.654108	1.5288
PRMT6	0.654256	1.52845
ANO2	0.654277	1.5284
ZNF850	0.65431	1.52833
ARGLU1	0.654436	1.52803
CTD-2154I11.2	0.654456	1.52799
TP53INP1	0.654462	1.52797
TCP11L1	0.65448	1.52793
Y_RNA	0.654523	1.52783
CTD-2235C13.2	0.654597	1.52766
BACE2	0.654778	1.52724
RP11-66B24.3	0.654783	1.52722
RCN1	0.654813	1.52715
CCL15	0.654852	1.52706
RNF144A	0.65494	1.52686
CBFA2T2	0.654975	1.52678
PQLC1	0.655002	1.52671
CABP4	0.655056	1.52659
MIR566	0.655162	1.52634
SEC61G	0.655203	1.52624
TTC28-AS1	0.655222	1.5262
LAPTM4B	0.655234	1.52617
NARS	0.655241	1.52616
RN7SL406P	0.655293	1.52603
ZNF362	0.655302	1.52601
GAMTP2	0.655339	1.52593
RHOC	0.655482	1.52559
RP11-349G13.2	0.655486	1.52559
C1orf195	0.655487	1.52558
LA16c-380A1.1	0.65563	1.52525
DNAH10OS	0.655644	1.52522
AL162431.1	0.655668	1.52516
ENO4	0.655669	1.52516
SCRN1	0.6557	1.52509
HELZ2	0.655788	1.52488
SNORA73	0.655831	1.52478
NFATC1	0.655898	1.52463
MIR4277	0.655993	1.52441
TAF11	0.656057	1.52426
RPS27P25	0.656071	1.52423
CMTM8	0.656098	1.52416
RP11-333J10.2	0.656318	1.52365
C7orf10	0.656328	1.52363
RNU6-1043P	0.656381	1.52351
AC105227.1	0.656416	1.52342
TRUB1	0.65642	1.52341
ITGA2	0.656571	1.52306
ZNF292	0.656668	1.52284
NDEL1	0.656734	1.52269
RNU6-201P	0.656823	1.52248
AP000251.3	0.656836	1.52245
MBNL1-AS1	0.656842	1.52244
CTD-2329C7.2	0.656863	1.52239
AC092667.2	0.656976	1.52213
CDIP1	0.65699	1.52209
FANCD2	0.657117	1.5218
MON2	0.657149	1.52172
RN7SL466P	0.657163	1.52169
RNU6-1034P	0.657182	1.52165
ZNF606	0.657215	1.52157
RP3-449M8.6	0.657287	1.52141
NME2P1	0.657337	1.52129
LARP4	0.657352	1.52125
XXbac-BPG248L24.10	0.657436	1.52106
AC007285.6	0.65749	1.52094
RP11-434E6.2	0.657568	1.52076
CCDC97	0.657584	1.52072
CYP4F22	0.6576	1.52068
ZFHX3	0.657601	1.52068
RP11-1094M14.10	0.657715	1.52042
WDR33	0.657738	1.52036
AP006748.1	0.657757	1.52032
GADD45GIP1	0.657798	1.52022
RP3-402G11.27	0.657866	1.52007
PLBD1	0.657931	1.51992
RP11-275F13.1	0.658017	1.51972
RP11-403P17.5	0.658047	1.51965
ZNF587B	0.658146	1.51942
CTD-2583A14.10	0.658335	1.51898
RP4-633I8.4	0.658351	1.51895
CCDC157	0.658351	1.51895
PES1	0.658364	1.51892
TSFM	0.658365	1.51891
C6orf10	0.658386	1.51887
RP11-39E3.5	0.65854	1.51851
SNCG	0.658585	1.51841
USP21	0.658579	1.51842
CCDC71	0.658621	1.51832
RNU6-178P	0.658628	1.51831
SLC4A7	0.65864	1.51828
HOXA-AS2	0.658642	1.51828
DNAJB14	0.658648	1.51826
LTBP3	0.658674	1.5182
ERO1L	0.658687	1.51817
TBXAS1	0.658723	1.51809
SEMA3G	0.658729	1.51807
LRRC8C	0.65881	1.51789
RNA5SP124	0.658841	1.51782
CLPSL2	0.658935	1.5176
CTB-158E9.1	0.658965	1.51753
RP11-486G15.2	0.659021	1.5174
SLC25A51	0.659159	1.51708
PLCG2	0.659165	1.51707
CBS	0.659193	1.51701
TAMM41	0.659189	1.51702
GAREML	0.659241	1.5169
PHC2	0.659245	1.51689
FAM218A	0.659359	1.51662
TONSL	0.659381	1.51657
MORF4L1	0.659429	1.51646
DND1P1	0.659517	1.51626
HOXB-AS2	0.659569	1.51614
RP11-1080G15.2	0.65964	1.51598
TRABD2B	0.659641	1.51598
RBM7	0.65965	1.51596
TMEM200B	0.659665	1.51592
CCL14	0.65967	1.51591
HGSNAT	0.659683	1.51588
CTD-2349P21.1	0.659732	1.51577
EVA1C	0.659749	1.51573
RP11-297K8.2	0.659771	1.51568
NLRC3	0.659832	1.51554
PI4K2B	0.659842	1.51551
CTB-114C7.3	0.659846	1.51551
RP4-569M23.2	0.659853	1.51549
LA16c-381G6.1	0.659881	1.51542
SEMA5B	0.659894	1.51539
RP11-1017G21.3	0.659894	1.51539
hsa-mir-125a	0.659965	1.51523
RP11-101C11.1	0.659982	1.51519
LSM14A	0.660068	1.515
SEPSECS	0.660082	1.51496
HIST1H4F	0.660116	1.51489
RP11-290F20.3	0.660276	1.51452
RP11-302M6.4	0.660461	1.51409
RP11-343C2.10	0.660512	1.51398
ZNF592	0.660567	1.51385
RP4-631H13.4	0.660607	1.51376
SAMD5	0.660634	1.5137
WTIP	0.66064	1.51368
RP4-529N6.1	0.660649	1.51366
hsa-mir-3195	0.660691	1.51357
AC079210.1	0.660692	1.51356
DKFZP434E1119	0.660703	1.51354
RP11-354P11.2	0.660715	1.51351
ZNF44	0.660726	1.51349
SLC25A5P1	0.66074	1.51345
RP11-745C15.2	0.660775	1.51337
VPS45	0.660843	1.51322
RP4-536B24.4	0.66102	1.51281
MARCKSL1P2	0.66111	1.51261
CTA-972D3.2	0.6612	1.5124
S100A5	0.661274	1.51223
SPESP1	0.661287	1.5122
PDE8B	0.661392	1.51196
C11orf96	0.661416	1.51191
BTN2A1	0.661434	1.51187
MND1	0.66145	1.51183
AC025165.8	0.661523	1.51166
AC004980.7	0.661528	1.51165
PRKACB	0.661556	1.51159
AC004463.6	0.66157	1.51156
AP001065.2	0.661596	1.5115
RNU1-73P	0.661695	1.51127
AC131012.1	0.661712	1.51123
MIR1273F	0.661741	1.51117
RP11-10O17.1	0.66176	1.51112
PTS	0.661788	1.51106
NT5C	0.661827	1.51097
SLC17A9	0.661869	1.51087
PLEKHA7	0.661902	1.5108
TMOD1	0.661923	1.51075
TMEM135	0.661995	1.51059
RP3-406P24.4	0.662007	1.51056
RP11-526D8.7	0.662018	1.51053
C4orf32	0.662066	1.51042
USP12-AS1	0.662081	1.51039
CASC9	0.662132	1.51027
RP11-150L8.4	0.662152	1.51023
SH3RF3	0.662194	1.51013
AL773604.8	0.662249	1.51001
SNORD14A	0.662252	1.51
RPL30	0.662283	1.50993
HEATR5B	0.6623	1.50989
AKR1B1	0.66234	1.5098
ARHGDIA	0.662339	1.5098
PAK1	0.662413	1.50963
ABI1	0.662484	1.50947
FHDC1	0.662489	1.50946
CTD-2002J20.1	0.662625	1.50915
MIR4433	0.662673	1.50904
RN7SKP54	0.662682	1.50902
PODN	0.66272	1.50893
TMA7	0.662743	1.50888
RP13-631K18.2	0.662749	1.50887
FANCL	0.66275	1.50886
LPAR3	0.66276	1.50884
STAT4	0.662846	1.50865
TRIM11	0.662901	1.50852
ERCC6	0.662975	1.50835
ERCC6-PGBD3	0.662975	1.50835
AC061992.2	0.663077	1.50812
CIDECP	0.663089	1.50809
CTD-2186M15.3	0.663133	1.50799
SLC26A10	0.663274	1.50767
KAL1	0.663306	1.5076
SUMF2	0.663314	1.50758
CERK	0.663314	1.50758
FAU	0.663488	1.50719
LOXL2	0.663507	1.50714
MRPL49	0.663516	1.50712
RASL10A	0.663569	1.507
CELF1	0.663617	1.50689
HEBP2	0.663637	1.50685
SNTB2	0.663648	1.50682
FHL3	0.663647	1.50683
RNU6-24P	0.663681	1.50675
MIR3189	0.663732	1.50663
OSTC	0.663752	1.50659
RAN	0.663791	1.5065
RN7SL793P	0.663815	1.50644
RN7SL115P	0.66385	1.50636
IRF3	0.663974	1.50608
DNMT1	0.663979	1.50607
AL139099.1	0.664047	1.50592
OSMR	0.664091	1.50582
CTD-2127H9.1	0.664106	1.50578
TNIK	0.664234	1.50549
AC140061.5	0.664288	1.50537
LINC00368	0.664401	1.50512
XIST	0.664406	1.5051
RP11-545M17.1	0.664415	1.50508
MPP6	0.664431	1.50505
RP11-317P15.5	0.664599	1.50467
yR211F11.2	0.664693	1.50445
TMEM216	0.664775	1.50427
RP5-1050D4.2	0.664795	1.50422
DCP1A	0.664826	1.50415
AC013403.13	0.664829	1.50415
ZNF343	0.664828	1.50415
HMGB2	0.664847	1.50411
ILKAP	0.664895	1.504
FAM169A	0.664958	1.50385
GOLPH3	0.664974	1.50382
ZKSCAN3	0.664985	1.50379
CTD-2134P3.2	0.66499	1.50378
ABCG1	0.665123	1.50348
AC074391.1	0.665165	1.50339
SCN5A	0.665346	1.50298
S1PR2	0.665392	1.50287
RP11-637A17.1	0.665461	1.50272
LINC00085	0.665485	1.50266
AIMP1	0.665511	1.5026
ANKS1A	0.665517	1.50259
RP11-7M10.2	0.665536	1.50255
CLSPN	0.665631	1.50233
MFSD10	0.665805	1.50194
CTB-147C22.9	0.665817	1.50191
BCL2L12	0.665848	1.50184
TIAF1	0.665875	1.50178
LRR1	0.6659	1.50173
RPS29	0.665992	1.50152
MTRNR2L3	0.666015	1.50147
MLF1IP	0.666031	1.50143
FAXC	0.666127	1.50122
RP11-109N23.5	0.666184	1.50109
CLUAP1	0.666189	1.50108
C11orf71	0.666287	1.50085
RIPK1	0.666293	1.50084
RP11-334G22.1	0.666301	1.50082
CTD-2560E9.5	0.666318	1.50078
RP11-521L9.1	0.666319	1.50078
RHOQP1	0.666332	1.50075
RP4-706G24.1	0.666351	1.50071
AD000090.2	0.666439	1.50051
RFESD	0.666512	1.50035
TSHZ1	0.666538	1.50029
RP11-666A8.11	0.666543	1.50028
RP4-791C19.1	0.666565	1.50023
NRSN2	0.666563	1.50023
Downregulated genes in ENO1-K358R vs ENO1-K358Q mutant
Gene Name	fc(Q/R)-H3K18lac-density	fc(R/Q)-H3K18lac-density
AL590683.2	1.50002	0.666656
AC055813.1	1.50006	0.666642
RNU6-767P	1.50018	0.666586
CTD-2647L4.5	1.50042	0.666478
MIR153-2	1.50045	0.666466
POU2AF1	1.50061	0.666396
CCL16	1.50072	0.666346
IL36A	1.50081	0.666309
KB-208E9.1	1.50094	0.666247
RP11-597M17.2	1.50101	0.666217
RP3-325F22.5	1.50104	0.666203
RNU6-1295P	1.50107	0.666191
EFS	1.50118	0.666141
RP11-885B4.2	1.50138	0.666054
ELFN1	1.50145	0.666022
IL25	1.50146	0.666019
RN7SKP264	1.50161	0.66595
AL583842.1	1.50187	0.665838
IGHV3-6	1.50194	0.665805
AC011893.3	1.50204	0.66576
LACRT	1.50241	0.665596
AC018804.7	1.50249	0.665564
RP11-410C4.4	1.50287	0.665395
RP11-676J12.8	1.50358	0.665081
RP11-216P16.2	1.50365	0.66505
RN7SL372P	1.50368	0.665033
MIR548Q	1.50369	0.665029
SNORD114-25	1.50378	0.664991
LINC00957	1.50393	0.664925
IGIP	1.50412	0.664842
RP11-746M1.2	1.50426	0.664777
CTD-2206N4.1	1.50445	0.664693
POLR2E	1.50449	0.664679
POM121L2	1.50454	0.664657
CALHM1	1.50501	0.664449
MIR3133	1.5053	0.664318
RP3-395M20.3	1.50536	0.664291
SLC2A3P2	1.5058	0.664101
CTD-3064M3.1	1.50595	0.664034
MAMSTR	1.50601	0.664007
CROCCP4	1.50602	0.664004
RP11-1017G21.4	1.50604	0.663991
CATSPER1	1.50606	0.663983
LINC00899	1.50613	0.663952
RP11-498E2.7	1.5062	0.663922
KIAA1644	1.50646	0.663806
DRGX	1.50656	0.663763
SNORA40	1.50672	0.663695
AP001623.1	1.5068	0.663658
RP11-391M1.4	1.50685	0.663636
KRT18P5	1.50686	0.663631
AC010525.5	1.50729	0.663444
WNT10A	1.50757	0.663318
SEPW1P	1.50769	0.663267
PAEP	1.50782	0.663209
RP11-1113L8.2	1.50783	0.663204
LOC440461	1.50798	0.663137
LINC00385	1.508	0.663131
AC007618.3	1.50807	0.663098
RP11-36B6.1	1.50809	0.663089
RP11-7F17.1	1.50815	0.663063
RP11-597M17.3	1.50829	0.663004
RN7SL140P	1.5083	0.662996
RP5-943J3.1	1.50833	0.662987
CBX1P1	1.50833	0.662985
RP11-265N6.2	1.50848	0.662917
RN7SL859P	1.50856	0.662882
MT1G	1.50886	0.662754
[truncated: 4,013 more rows]
