# Supplementary material for: SIRT4 Promotes Pancreatic Cancer Stemness by Enhancing Histone Lactylation and Epigenetic Reprogramming Stimulated by Calcium Signaling
Source: Adv Sci (Weinh). 2025 Apr 29;12(20):2412553. doi: 10.1002/advs.202412553 (PMC12120773; doi:10.1002/advs.202412553)
Supplement: Supplementary file 6 — Supporting Table [file ADVS-12-2412553-s007.xlsx]

## Sheet: Supplementary table 11
Supplementary table 11. The list of overlapped differentially expressed genes in both RNA-seq and H3K9lac CUT&Tag data of MIA PaCa-2 cells expressing ENO1-K358R vs ENO1-K358Q mutant
Upregulated genes in ENO1-K358R vs ENO1-K358Q mutant
Gene Name	fc(Q/R)-H3K9lac-density	fc(R/Q)-H3K9lac-density	log2fc(R/Q)-RNAseq	p value-RNAseq
NINL	0.01	100	0.657034	5.39e-08
ATP6AP1L	0.201278	4.96825	0.771664	0.00264512
AC009506.1	0.211641	4.72498	0.767498	0.047574
PBLD	0.230948	4.32998	0.603473	0.0178781
CEBPD	0.240947	4.15029	0.772058	4.56e-06
TTC30A	0.254631	3.92725	0.747868	4.91e-08
DNAJC27-AS1	0.267128	3.74352	1.2494	0.0246779
THBS3	0.272734	3.66658	0.998584	3.42e-23
KLF9	0.283668	3.52525	0.93505	1.63e-06
CCT6B	0.288806	3.46253	0.848831	2.29e-05
PSMG3-AS1	0.290214	3.44573	0.763074	6.21e-06
AC005003.1	0.294564	3.39485	0.643965	0.00791203
TM7SF2	0.294978	3.39008	0.772839	1.42e-07
DHRS12	0.296004	3.37833	0.667006	0.00079904
CTD-2228K2.7	0.298141	3.35412	0.92896	2.63e-26
AC084018.1	0.317522	3.14939	0.706182	0.0184662
ZFYVE28	0.31808	3.14386	0.718503	0.000296616
RP5-940J5.3	0.318436	3.14035	2.00019	0.0365826
FN3K	0.320016	3.12484	0.760752	4.87e-07
HES4	0.320974	3.11552	0.823323	0.00331903
IL1R1	0.321142	3.11389	0.764918	5.94e-46
RP13-766D20.2	0.329836	3.03181	1.42409	0.00932266
SLC22A18	0.332442	3.00804	0.774725	0.000484161
NOXA1	0.33728	2.9649	0.731044	9.87e-05
AC002117.1	0.337521	2.96278	1.55658	0.00166954
C9orf9	0.342211	2.92217	0.883458	5.26e-05
CTD-2410N18.3	0.343223	2.91356	1.01144	0.0418386
CCDC78	0.343534	2.91092	0.865015	0.0200044
FAM63A	0.345175	2.89708	0.812593	2.23e-09
ST7-AS1	0.34937	2.86229	0.974561	9.56e-05
PARP9	0.350138	2.85602	0.709335	1.1e-12
FAM83H-AS1	0.351688	2.84343	0.687981	0.0483989
RNASEK-C17orf49	0.35232	2.83833	4.55339	0.00974178
RP11-982M15.8	0.356064	2.80848	1.85624	0.021618
HEXIM2	0.358881	2.78644	0.755254	0.000974646
ATP9A	0.36127	2.76801	0.689653	8.67e-08
MMRN2	0.362152	2.76127	1.05232	3.71e-07
PIK3IP1	0.376196	2.65819	1.55246	0.00313926
ARHGEF25	0.3775	2.64901	0.597567	5.32e-06
TMEM107	0.377863	2.64646	0.632158	0.000354003
C4orf47	0.381467	2.62146	1.67963	0.0209401
BX322557.10	0.383574	2.60706	0.594634	7.1e-06
ATHL1	0.385465	2.59427	1.03487	3.02e-09
AL354718.1	0.385866	2.59157	2.53353	0.0463728
PLXNB1	0.386046	2.59036	0.798234	0.000156389
RP11-290F20.1	0.398583	2.50889	1.26863	1.3e-08
ZNF821	0.398895	2.50693	0.653921	0.0181493
RP11-50E11.3	0.399483	2.50324	0.949215	2.09e-05
TSPAN10	0.401047	2.49347	1.50188	0.00370107
IFITM1	0.402211	2.48626	1.08332	1.37e-13
SRGAP3	0.403791	2.47653	1.65939	0.000120205
RTDR1	0.404212	2.47395	2.06533	0.0430595
RP5-1021I20.1	0.404318	2.4733	2.34984	0.0191664
MYL5	0.405962	2.46328	0.753573	1.2e-05
AC108488.4	0.408169	2.44997	0.643978	0.0356252
IL11	0.408265	2.44939	0.897932	0.00811918
CCDC121	0.40854	2.44774	0.651024	0.0167577
SYN1	0.409866	2.43982	0.949327	0.0260879
CTD-2292P10.4	0.410344	2.43698	1.02442	1.13e-06
PDCD4-AS1	0.413543	2.41813	0.656666	0.0472711
YPEL1	0.41664	2.40015	0.877778	0.000169148
JSRP1	0.417233	2.39674	1.77187	0.0253403
IFIT3	0.417722	2.39394	0.886942	4.81e-10
RP11-396C23.4	0.418057	2.39202	2.09854	0.0340567
RP11-45P15.4	0.419066	2.38626	1.96127	0.0318401
C16orf95	0.42036	2.37891	1.30104	0.017206
RP1-313I6.12	0.430497	2.3229	2.21234	0.0146251
DPH6-AS1	0.430936	2.32053	0.932762	0.0116699
ZNF362	0.432272	2.31336	0.762108	2.02e-06
LDB3	0.432757	2.31077	1.07553	0.0357693
ACCS	0.436241	2.29231	0.759674	0.00152831
EPS8L2	0.437984	2.28319	0.67766	2.68e-12
ABTB1	0.440753	2.26884	0.798817	9.21e-07
7SK	0.44097	2.26773	1.23362	0.0214671
GLB1L	0.441442	2.2653	0.850406	0.00327728
RP11-799D4.4	0.442089	2.26199	1.54558	0.0340736
KIAA1377	0.443202	2.25631	0.657227	0.0086378
LINC00886	0.443359	2.25551	0.764913	0.00552852
CYP11A1	0.446543	2.23943	0.622514	0.00535017
TSPAN1	0.448135	2.23147	0.812795	8.78e-06
DICER1-AS1	0.448726	2.22853	0.643648	0.042167
CCDC170	0.450653	2.219	1.15408	0.00992088
ZNF497	0.451186	2.21638	0.680928	0.00416827
BBC3	0.45362	2.20449	0.783568	0.00051868
AP006621.8	0.455489	2.19544	2.30161	0.0280063
MUC1	0.455892	2.1935	1.35224	8.95e-18
GLI4	0.457678	2.18494	0.780295	1.54e-07
TUBA3FP	0.458078	2.18303	0.632407	7.18e-05
SNED1	0.459694	2.17536	1.03222	5.31e-06
FAM69B	0.460207	2.17294	0.679093	1.95e-06
SRCIN1	0.461313	2.16773	0.810286	2.48e-06
RP11-275N1.1	0.466381	2.14417	1.28726	2.44e-05
ADAMTS7	0.466736	2.14254	0.961204	5.52e-10
IFI35	0.466755	2.14245	0.596924	0.00184504
TCP11L2	0.46931	2.13079	1.55886	1.3e-05
RBM43	0.472444	2.11665	0.627804	1.99e-06
RP11-7O14.1	0.473057	2.11391	1.032	2.53e-05
ZSCAN31	0.474355	2.10813	0.739232	6.22e-06
CDKL3	0.475756	2.10192	1.00768	0.0070887
EFNA1	0.476222	2.09986	0.665952	5.49e-07
SLC25A45	0.477835	2.09277	0.61623	0.0155899
PIANP	0.479108	2.08721	1.12651	4.7e-05
SERPINA3	0.480466	2.08131	0.968948	0.00324595
SYNPO	0.481052	2.07878	1.33876	3.28e-06
RP5-882C2.2	0.484378	2.0645	0.900811	0.00495639
UBAC2-AS1	0.484787	2.06276	1.12289	0.0167827
ZMYND12	0.485106	2.06141	0.999663	0.00730474
FBXO36	0.486002	2.0576	0.793396	0.00395055
PIGZ	0.487373	2.05182	1.22887	1.59e-10
HOXB-AS1	0.489551	2.04269	0.786696	0.0136995
C1QTNF6	0.490046	2.04062	0.950388	1.89e-14
ARHGEF37	0.492292	2.03131	1.02667	0.000132432
HMGB3P22	0.492738	2.02948	1.63396	0.0457968
LINC00482	0.49392	2.02462	1.40874	0.00145701
CTC-297N7.5	0.494355	2.02284	0.910457	0.0347431
TMEM198B	0.49835	2.00662	0.82661	1.02e-06
RP11-452L6.1	0.498566	2.00575	1.80898	1.03e-06
CARF	0.499653	2.00139	0.677009	0.000852576
PPIL6	0.499922	2.00031	0.801599	0.00379601
ATG16L2	0.501115	1.99555	0.782693	0.0041232
RNU6-103P	0.501176	1.99531	3.86931	0.0492996
LHPP	0.506629	1.97383	0.835718	0.0121306
CBLN3	0.508204	1.96771	0.955553	0.012306
RP11-103G8.2	0.508408	1.96692	1.04394	0.0488141
GPR162	0.511581	1.95472	0.860432	0.000103488
RP11-983P16.4	0.511915	1.95345	0.776817	0.00753636
MYLK-AS1	0.513956	1.94569	1.06475	0.0462948
LTBP3	0.514224	1.94468	0.755635	3.91e-16
JMJD1C-AS1	0.515114	1.94132	1.7226	0.0189878
C7orf69	0.516838	1.93484	0.62711	1.24e-06
C11orf70	0.517575	1.93209	0.622352	0.00640664
RNF207	0.519725	1.92409	0.726286	1.66e-08
SBK3	0.519966	1.9232	0.762384	0.0133362
GFPT2	0.521503	1.91753	0.641201	4.01e-11
LINC00457	0.522899	1.91242	0.623008	5.94e-06
SCNN1A	0.524083	1.90809	1.42763	9.17e-14
TAPBPL	0.529802	1.8875	0.687848	0.000409266
PIK3R3	0.531114	1.88283	0.591284	1.38e-15
ARHGEF10L	0.531355	1.88198	0.723746	6.01e-06
C5orf56	0.531377	1.8819	1.04025	0.000988041
KLHL24	0.531531	1.88136	0.723066	2.16e-17
CD27-AS1	0.531866	1.88017	0.726321	1.24e-08
S100A4	0.532142	1.8792	0.592014	1.21e-41
PAN2	0.534127	1.87221	0.618145	5.97e-09
ZCCHC24	0.53475	1.87003	0.620432	1.21e-06
SLC25A35	0.534877	1.86959	0.757826	3.62e-09
CYS1	0.536233	1.86486	1.01083	0.00174361
IFIH1	0.539743	1.85273	0.698552	4.36e-05
LTB	0.541294	1.84742	1.93463	4.87e-06
C1RL	0.541581	1.84645	0.984166	5.8e-20
CRIP2	0.542544	1.84317	0.637645	1.86e-09
CACTIN-AS1	0.543857	1.83872	1.51394	0.0407737
RP11-849F2.7	0.544102	1.83789	2.09692	0.0468818
FAM83C-AS1	0.544936	1.83508	2.98185	0.0449041
LINC00920	0.54687	1.82859	0.862529	0.0107386
RP4-800G7.2	0.552399	1.81029	1.42849	0.00480482
ERAP2	0.552516	1.8099	0.720799	1.41e-11
DBP	0.554154	1.80455	0.725566	2.99e-10
SLC16A14	0.557461	1.79385	0.817456	0.00202012
HIPK2	0.55833	1.79106	0.672448	1.18e-09
RP11-600F24.7	0.560657	1.78362	1.11716	2.93e-08
AGPAT4	0.562104	1.77903	0.608786	3.02e-06
LINC00637	0.563308	1.77523	3.38509	0.0473845
MVP	0.565231	1.76919	0.803959	1.56e-16
MMP11	0.566574	1.76499	1.09692	2.31e-11
PARP14	0.567633	1.7617	0.653974	6.65e-16
KREMEN1	0.56858	1.75877	0.601482	6.04e-09
RP5-1139B12.2	0.574037	1.74205	1.03282	0.00157596
DGCR6	0.575081	1.73889	0.894528	0.000606222
DENND6B	0.580388	1.72299	1.65843	1.67e-06
CRELD1	0.582563	1.71655	0.752427	0.000536414
KRT15	0.583717	1.71316	0.879204	1.54e-22
HCFC1R1	0.583796	1.71293	0.755737	1.76e-09
S100A1	0.584049	1.71219	2.1021	0.000821015
EFEMP2	0.584188	1.71178	1.13657	0.0154552
BTG2	0.585865	1.70688	0.633337	3.99e-11
DLX4	0.588497	1.69924	0.740961	1.24e-05
SEZ6L2	0.589599	1.69607	0.705388	5.58e-13
C2orf81	0.589685	1.69582	0.750828	9.82e-05
CDHR3	0.590194	1.69436	0.686829	0.00114593
IL17RC	0.590461	1.69359	0.695039	1.19e-05
LOH12CR2	0.590648	1.69306	1.09988	0.0353666
RP4-781K5.8	0.593687	1.68439	1.48759	0.000190627
RP11-134P9.1	0.594226	1.68286	2.37907	0.0385025
ETV1	0.597708	1.67306	0.604868	8.32e-10
THAP8	0.597773	1.67288	0.683836	0.0122104
PIP5KL1	0.598039	1.67213	1.08695	0.00295345
MOB3C	0.598518	1.67079	0.612692	0.000184598
WDR96	0.598837	1.6699	0.890166	0.0296021
FAM117A	0.599162	1.669	0.875868	1.36e-07
ORAI3	0.604771	1.65352	1.15234	5.77e-08
THBS4	0.606893	1.64774	1.00344	0.000969982
RP11-149I23.3	0.610552	1.63786	0.64926	2.01e-25
C14orf37	0.611187	1.63616	1.1475	0.0102635
RP1-168L15.5	0.611979	1.63404	1.81886	0.00526183
KIAA1407	0.615763	1.624	1.19035	3.25e-07
IFT140	0.618242	1.61749	0.8162	5.25e-08
CROCCP3	0.619258	1.61484	0.901571	1.58e-05
KCNAB2	0.619317	1.61468	0.690882	3.17e-08
NUDT18	0.620311	1.61209	0.886787	0.000451487
TSNARE1	0.620343	1.61201	0.636867	0.00211714
RP11-44N21.1	0.621907	1.60796	0.775366	0.0247595
RNASET2	0.622004	1.60771	0.760441	6.82e-05
LAMA5	0.626329	1.5966	1.02424	2.16e-26
RP11-314A20.2	0.626383	1.59647	1.15927	0.0323541
RP11-141B14.1	0.62729	1.59416	1.2054	0.036839
RP11-46J23.1	0.630048	1.58718	1.662	0.0150769
FAM211B	0.632213	1.58175	0.647804	0.0226957
ECHDC2	0.633072	1.5796	1.09811	3.57e-17
RHPN1	0.635605	1.5733	0.816563	4.84e-12
PTCH2	0.637993	1.56742	0.819517	0.0157661
PCED1A	0.640595	1.56105	0.647093	5.94e-07
TPPP	0.640687	1.56082	0.769282	0.00140144
ZNF217	0.644878	1.55068	0.611113	2.13e-36
RP11-77K12.5	0.646695	1.54632	1.65327	0.0256954
MST1P2	0.651297	1.5354	1.07477	0.0350657
AC020910.2	0.653751	1.52963	0.716715	0.04426
ZNF117	0.654288	1.52838	0.605409	1.2e-06
NYAP1	0.654901	1.52695	0.665781	0.00416466
UPK3B	0.65698	1.52212	1.82216	1.67e-07
PBXIP1	0.657004	1.52206	1.04051	1.19e-23
RP11-98G7.1	0.661775	1.51109	1.73323	0.00745774
CLSTN3	0.662787	1.50878	0.634755	1.83e-14
AC091729.9	0.666005	1.50149	0.626525	0.000588326
ZNF815P	0.666341	1.50073	0.600489	0.0256586
