# Supplementary material for: SIRT4 Promotes Pancreatic Cancer Stemness by Enhancing Histone Lactylation and Epigenetic Reprogramming Stimulated by Calcium Signaling
Source: Adv Sci (Weinh). 2025 Apr 29;12(20):2412553. doi: 10.1002/advs.202412553 (PMC12120773; doi:10.1002/advs.202412553)
Supplement: Supplementary file 7 — Supporting Table [file ADVS-12-2412553-s002.xlsx]

## Sheet: Supplementary table 12
Supplementary table 12. The list of overlapped differentially expressed genes in both RNA-seq and H3K18lac CUT&Tag data of MIA PaCa-2 cells expressing ENO1-K358R vs ENO1-K358Q mutant
Upregulated genes in ENO1-K358R vs ENO1-K358Q mutant
Gene Name	fc(Q/R)-H3K18lac-density	fc(R/Q)-H3K18lac-density	log2fc(R/Q)-RNAseq	p value-RNAseq
GNE	0.212674	4.70203	0.71265	8.15e-49
NIPSNAP3B	0.395202	2.53035	0.894711	0.00565051
CTD-3064H18.2	0.406131	2.46226	3.88793	0.0496774
ADD3	0.417274	2.39651	0.620833	1.32e-11
ARNT2	0.420117	2.38029	0.595064	0.0188516
AL137059.1	0.457711	2.18478	1.65806	0.0456623
RPS2P6	0.460277	2.1726	2.09983	0.0209314
C1QL4	0.464749	2.1517	1.12972	1.98e-07
CTD-3018O17.3	0.479536	2.08535	0.592503	0.00212276
ZNF528	0.481674	2.07609	0.622451	9.74e-07
SCGB1B2P	0.49835	2.00662	1.99978	0.0495322
ICA1	0.499057	2.00378	0.931103	4.57e-05
RP11-127I20.7	0.499496	2.00202	2.94858	0.0420886
ADAMTS10	0.506711	1.97351	1.08355	1.34e-06
AFAP1L2	0.507924	1.9688	1.63196	4.24e-05
HES2	0.523733	1.90937	0.58502	0.0306535
NINL	0.529924	1.88706	0.657034	5.39e-08
HAPLN3	0.530891	1.88363	1.01721	0.0217428
CYP11A1	0.535293	1.86814	0.622514	0.00535017
SMC1B	0.535676	1.8668	2.60683	0.0155425
FZD4	0.539641	1.85308	0.591236	8.65e-05
RASGRP2	0.556294	1.79761	1.60047	0.0053996
PSG5	0.55668	1.79636	4.18447	0.0228985
MGAT3	0.556887	1.7957	0.978989	6.68e-06
DLX6	0.560103	1.78539	0.820465	0.00367657
SHOX2	0.562064	1.77916	0.817926	5.68e-39
SERPINA3	0.564027	1.77296	0.968948	0.00324595
ATP1A1OS	0.568264	1.75975	0.711527	0.0225979
WIPF3	0.578653	1.72815	0.855195	3.26e-05
RAP1GAP	0.586795	1.70417	0.622767	0.0100808
NIPSNAP1	0.588435	1.69942	0.689635	1.21e-28
NYAP1	0.590029	1.69483	0.665781	0.00416466
FANCF	0.59133	1.6911	0.629475	0.00942678
GDF3	0.593315	1.68545	1.41998	0.0344867
DNM1P46	0.596091	1.6776	1.68957	0.021469
VLDLR	0.5984	1.67112	0.685144	6.31e-05
CASP10	0.602616	1.65943	0.632994	0.000126951
LRP1	0.605488	1.65156	1.28494	8.21e-36
TSPEAR-AS1	0.606763	1.64809	0.968167	0.0226147
HLA-DQB1	0.60691	1.64769	2.5952	0.0423914
DHRS3	0.607408	1.64634	1.08941	9.78e-10
ZNF497	0.607544	1.64597	0.680928	0.00416827
CDA	0.611338	1.63576	1.2648	0.00267906
MSI1	0.621666	1.60858	0.743613	0.0120694
SLC27A3	0.621996	1.60773	0.815164	1e-05
PDCD4-AS1	0.622954	1.60525	0.656666	0.0472711
BAIAP3	0.623286	1.6044	0.87842	4.57e-07
CTC-523E23.8	0.627488	1.59366	2.9397	0.0431148
RIMS3	0.631193	1.5843	0.933527	2.61e-11
MUC1	0.631306	1.58402	1.35224	8.95e-18
PTGFRN	0.631549	1.58341	0.625467	2.18e-09
PDK4	0.633717	1.57799	1.20698	5.07e-06
KCNT1	0.6348	1.5753	4.25976	0.00498722
PAQR6	0.634891	1.57507	0.690058	6.68e-05
CDK18	0.636658	1.5707	0.806425	2.64e-05
RP11-103G8.2	0.636784	1.57039	1.04394	0.0488141
GALNT16	0.637713	1.5681	0.931665	0.0487263
PLA2G6	0.638897	1.5652	1.06888	0.00013502
RP11-44N21.1	0.639497	1.56373	0.775366	0.0247595
PIK3CD	0.64039	1.56155	0.611842	2.67e-07
IL11	0.640415	1.56149	0.897932	0.00811918
CACNG7	0.643343	1.55438	0.903897	3.02e-05
DDR1	0.6439	1.55304	0.758802	3.57e-19
TEX9	0.645605	1.54893	0.712804	0.00747422
C1S	0.646234	1.54743	0.969305	2.44e-18
GSAP	0.646927	1.54577	0.965475	0.0013324
APCDD1	0.651733	1.53437	0.871769	0.0154089
TP53INP1	0.654462	1.52797	1.04648	1.4e-08
ZNF362	0.655302	1.52601	0.762108	2.02e-06
CDIP1	0.65699	1.52209	0.67058	0.0361812
CYP4F22	0.6576	1.52068	1.33326	0.0157761
SNCG	0.658585	1.51841	0.800402	4.3e-16
HOXA-AS2	0.658642	1.51828	0.626802	0.0137488
LTBP3	0.658674	1.5182	0.755635	3.91e-16
TMEM200B	0.659665	1.51592	1.16603	0.0184615
PDE8B	0.661392	1.51196	1.09115	1.34e-06
PLEKHA7	0.661902	1.5108	0.922097	0.0264296
AKR1B1	0.66234	1.5098	0.678238	3.17e-78
SLC26A10	0.663274	1.50767	0.786461	0.0178175
ABCG1	0.665123	1.50348	1.98455	1.89e-21
Downregulated genes in ENO1-K358R vs ENO1-K358Q mutant
Gene Name	fc(Q/R)-H3K18lac-density	fc(R/Q)-H3K18lac-density	log2fc(R/Q)-RNAseq	pvalue-RNAseq
MICALCL	1.54902	0.645569	-1.78102	0.0433504
TFPI2	3.75772	0.266119	-0.691052	0.0300453
RP11-54C4.2	1.52759	0.654627	-4.01192	0.0374523
PLAC8	3.36129	0.297505	-0.641218	7.39e-10
RP11-7F17.1	1.50815	0.663063	-1.12066	0.0456035
POU5F1B	2.00526	0.498688	-0.765848	0.00719007
RP3-406P24.1	1.75541	0.569668	-0.769733	0.0131135
RP11-469M7.1	1.52239	0.656861	-0.955155	0.00859861
CCT5P1	3.03836	0.329125	-0.908442	0.0262206
RP11-440G9.1	2.3089	0.433106	-1.12312	0.00481718
EPGN	2.06184	0.485004	-1.01938	1.17e-05
2025-03-04	1.7582	0.568765	-1.01198	1.27e-06
TXNDC5	1.86896	0.535057	-0.648474	0.0334577
LHFP	2.00552	0.498624	-0.68762	0.00130023
